# Supplementary material for: 1-(3-Fluoro­phen­yl)-3-(4-nitro­phen­yl)urea
Source: Acta Crystallogr Sect E Struct Rep Online. 2012 Jun 13;68(Pt 7):o2030. doi: 10.1107/S160053681202507X (PMC3393299; doi:10.1107/S160053681202507X)
Supplement: Supplementary file 2 [file e-68-o2030-Isup2.hkl]

# 
# h,k,l, Fc-squared, Fo-squared, sigma(Fo-squared) and status flag 
# 
data_I
_shelx_title ' shelx in P2(1)/n' 
_shelx_refln_list_code          4 
_shelx_F_calc_maximum      140.14 
_exptl_crystal_F_000       568.00 
_reflns_d_resolution_high  0.7608 
 
loop_ 
 _symmetry_equiv_pos_as_xyz 
 'x, y, z' 
 '-x+1/2, y+1/2, -z+1/2' 
 '-x, -y, -z' 
 'x-1/2, -y-1/2, z-1/2' 
 
_cell_length_a     8.3508 
_cell_length_b    12.4606 
_cell_length_c    11.9125 
_cell_angle_alpha  90.000 
_cell_angle_beta  100.315 
_cell_angle_gamma  90.000 
 
_shelx_F_squared_multiplier     1.000 
 
loop_ 
 _refln_index_h 
 _refln_index_k 
 _refln_index_l 
 _refln_F_squared_calc 
 _refln_F_squared_meas 
 _refln_F_squared_sigma 
 _refln_observed_status 
   2   0   0     1870.00     2007.22     28.82 o 
   4   0   0      556.37      456.19      7.58 o 
   6   0   0      166.93      166.80      9.21 o 
   8   0   0      200.67      217.19     12.48 o 
  10   0   0        1.50        3.17      2.17 o 
   1   1   0      107.00       97.96      2.11 o 
   2   1   0    19637.89    21696.29    174.59 o 
   3   1   0     4226.68     4753.26     30.28 o 
   4   1   0      157.56      170.82      5.37 o 
   5   1   0        4.77        5.97      1.23 o 
   6   1   0       12.60       17.78      2.91 o 
   7   1   0      329.17      331.46      7.52 o 
   8   1   0        2.27        3.87      1.27 o 
   9   1   0       16.02       13.11      3.11 o 
  10   1   0       37.44       24.68      6.80 o 
   0   2   0      831.20      706.51     10.32 o 
   1   2   0     1043.57      913.04     11.32 o 
   2   2   0     2486.15     2293.41     28.15 o 
   3   2   0      158.24      136.75      1.94 o 
   4   2   0     1220.20     1174.85     16.61 o 
   5   2   0      453.58      462.73      8.74 o 
   6   2   0       55.33       70.32      9.29 o 
   7   2   0        4.03        4.45      1.40 o 
   8   2   0      324.10      335.84     10.73 o 
   9   2   0       31.48       27.48      3.62 o 
  10   2   0        3.85        4.93      1.41 o 
   1   3   0      285.56      230.46      3.97 o 
   2   3   0       29.13       16.44      1.23 o 
   3   3   0        4.10        1.94      0.49 o 
   4   3   0        0.00        0.72      0.88 o 
   5   3   0      127.64      147.81      4.55 o 
   6   3   0       88.14       99.16      6.15 o 
   7   3   0       74.36       83.44      9.29 o 
   8   3   0      191.04      196.54      9.56 o 
   9   3   0       12.81       11.10      2.18 o 
  10   3   0       12.58        7.86      2.33 o 
   0   4   0     1111.81     1009.31     11.71 o 
   1   4   0      198.88      154.46      1.94 o 
   2   4   0      194.57      159.54      2.04 o 
   3   4   0        0.70        2.69      0.64 o 
   4   4   0      169.07      166.54      5.43 o 
   5   4   0      460.03      460.31     11.03 o 
   6   4   0      499.69      521.91     12.12 o 
   7   4   0      340.57      350.30      8.86 o 
   8   4   0        0.90        4.29      1.63 o 
   9   4   0       29.87       23.02      4.61 o 
  10   4   0        1.80        3.33      1.79 o 
   1   5   0     1694.56     1700.80     15.49 o 
   2   5   0      286.96      231.47      3.34 o 
   3   5   0      356.17      387.01      6.82 o 
   4   5   0       11.71        9.68      1.63 o 
   5   5   0      262.54      267.77      7.62 o 
   6   5   0      150.35      160.10      5.89 o 
   7   5   0       37.78       42.89      4.76 o 
   8   5   0       29.17       29.70      4.87 o 
   9   5   0       49.81       48.96      7.62 o 
  10   5   0       23.68       18.48      4.73 o 
   0   6   0      296.89      319.79      7.57 o 
   1   6   0        3.60        3.40      0.78 o 
   2   6   0     3136.31     3315.70     43.36 o 
   3   6   0      894.13      977.72     14.21 o 
   4   6   0       40.45       36.33      4.25 o 
   5   6   0      104.73      120.86      6.27 o 
   6   6   0       11.37       12.48      1.88 o 
   7   6   0       48.39       56.74      7.48 o 
   8   6   0       26.32       25.95      3.55 o 
   9   6   0       36.03       32.90      8.04 o 
  10   6   0       26.44       20.77      5.22 o 
   1   7   0      162.21      201.50      5.14 o 
   2   7   0        4.14        3.99      1.10 o 
   3   7   0      239.28      261.29      9.31 o 
   4   7   0        1.71        4.09      2.79 o 
   5   7   0       22.93       29.05      4.20 o 
   6   7   0        1.05        5.02      1.52 o 
   7   7   0       53.34       59.86      8.09 o 
   8   7   0        2.17        4.19      1.65 o 
   9   7   0       17.30       16.26      3.77 o 
   0   8   0      667.37      646.38     18.39 o 
   1   8   0      449.59      452.85     13.08 o 
   2   8   0      155.91      150.69      7.07 o 
   3   8   0       55.29       61.74      7.60 o 
   4   8   0        0.70        1.45      1.63 o 
   5   8   0       42.36       59.52      7.25 o 
   6   8   0      245.88      248.19     11.66 o 
   7   8   0       52.37       49.42      6.87 o 
   8   8   0       81.32       80.50      5.82 o 
   9   8   0      143.39      151.14     14.23 o 
   1   9   0       92.04       98.36      8.68 o 
   2   9   0       78.79       79.40      7.48 o 
   3   9   0      254.06      269.15      9.31 o 
   4   9   0      133.74      134.45      6.34 o 
   5   9   0      629.98      651.19     27.63 o 
   6   9   0      515.49      580.26     12.13 o 
   7   9   0       50.56       47.64      8.51 o 
   8   9   0       26.79       33.30      6.20 o 
   9   9   0        7.67        6.28      2.28 o 
   0  10   0       36.08       35.78      5.56 o 
   1  10   0      143.35      151.26      6.71 o 
   2  10   0       41.46       45.99      5.91 o 
   3  10   0      869.79      900.15     25.93 o 
   4  10   0     1273.31     1368.03     35.59 o 
   5  10   0      766.83      817.71     20.28 o 
   6  10   0       50.60       52.97      9.30 o 
   7  10   0       77.92       72.46      7.44 o 
   8  10   0      100.69       86.73     21.80 o 
   1  11   0      338.25      310.97      7.76 o 
   2  11   0      209.21      222.40      7.33 o 
   3  11   0      535.19      547.84     15.55 o 
   4  11   0       26.07       23.21      4.44 o 
   5  11   0       99.98       88.54      7.51 o 
   6  11   0        0.98        3.99      2.45 o 
   7  11   0        1.07        4.38      2.34 o 
   8  11   0        7.10        9.30      3.24 o 
   0  12   0       68.52       54.54      7.98 o 
   1  12   0       20.66       16.12      2.63 o 
   2  12   0       43.08       41.04      6.01 o 
   3  12   0      311.96      313.65      7.79 o 
   4  12   0      106.74       79.05     14.03 o 
   5  12   0       96.61      101.64     10.92 o 
   6  12   0        6.61        7.21      2.56 o 
   7  12   0        6.09        5.07      2.93 o 
   1  13   0        0.46        1.86      1.33 o 
   2  13   0       19.31       17.11      2.99 o 
   3  13   0       33.27       41.94      6.29 o 
   4  13   0        5.54        7.19      2.50 o 
   5  13   0        3.69        7.70      2.74 o 
   6  13   0       50.79       42.02      9.63 o 
   0  14   0      249.63      263.05     14.23 o 
   1  14   0        4.32       10.47      2.05 o 
   2  14   0        8.87        8.33      2.33 o 
   3  14   0       23.31       21.81      5.09 o 
   4  14   0       10.76        7.53      3.98 o 
   5  14   0        4.30        3.04      2.34 o 
   1  15   0       46.15       47.48      9.86 o 
   2  15   0        4.47        8.55      2.49 o 
   3  15   0       74.24       63.29     16.10 o 
   4  15   0       14.69       13.58      3.65 o 
   0  16   0       64.82       43.22     19.81 o 
   1  16   0        1.46        5.34      2.11 o 
   2  16   0        3.26        4.45      3.21 o 
  -9   0   1       25.21       17.54      4.93 o 
  -7   0   1       15.59       17.17      3.99 o 
  -5   0   1      421.10      392.23     10.79 o 
  -3   0   1       56.03       64.19      1.94 o 
  -1   0   1     1631.23     1699.29     29.01 o 
   1   0   1      268.51      224.80      2.48 o 
   3   0   1      225.61      225.92      5.10 o 
   5   0   1       32.21       30.32      6.44 o 
   7   0   1      107.62      114.16     10.76 o 
   9   0   1       13.50       10.53      3.45 o 
 -10   1   1       70.96       77.40      5.92 o 
  -9   1   1       39.37       29.16      5.89 o 
  -8   1   1        0.56        3.87      1.48 o 
  -7   1   1       82.38       89.15      9.73 o 
  -6   1   1       22.01       26.99      3.92 o 
  -5   1   1      212.33      214.40      4.91 o 
  -4   1   1        7.41        4.70      0.82 o 
  -3   1   1      155.92      130.30      3.03 o 
  -2   1   1      711.71      730.12      7.25 o 
  -1   1   1     1805.02     1861.84     16.22 o 
   0   1   1     3424.98     3417.43     55.61 o 
   1   1   1      363.52      311.38      5.96 o 
   2   1   1     2406.97     2248.20     29.29 o 
   3   1   1     1047.08     1030.85      9.17 o 
   4   1   1     1334.49     1382.50     25.95 o 
   5   1   1      116.67      112.91      4.98 o 
   6   1   1        0.56        2.76      1.36 o 
   7   1   1        3.88        5.38      1.64 o 
   8   1   1        3.81        4.84      1.48 o 
   9   1   1       74.95       61.60     12.10 o 
  10   1   1        0.04        2.71      1.56 o 
 -10   2   1        2.26        4.55      1.95 o 
  -9   2   1        1.15        2.63      1.70 o 
  -8   2   1       16.95       17.39      2.48 o 
  -7   2   1      503.25      514.97     10.54 o 
  -6   2   1       20.89       27.45      4.17 o 
  -5   2   1       13.77       12.80      1.77 o 
  -4   2   1     1201.83     1048.04     21.21 o 
  -3   2   1     1036.10      942.53      7.86 o 
  -2   2   1     1037.37      965.18      7.62 o 
  -1   2   1      135.19      129.15      2.36 o 
   0   2   1     3909.02     3947.46     28.11 o 
   1   2   1        9.00        8.60      0.91 o 
   2   2   1     6743.05     7119.00     49.84 o 
   3   2   1      364.21      358.45      3.94 o 
   4   2   1      805.99      810.96     15.34 o 
   5   2   1      302.13      296.51     12.22 o 
   6   2   1      202.66      183.26      6.74 o 
   7   2   1       16.51       24.82      3.54 o 
   8   2   1        0.03        2.75      1.73 o 
   9   2   1      170.86      161.45      9.55 o 
  10   2   1        3.34        1.95      1.26 o 
 -10   3   1        1.80        4.28      1.95 o 
  -9   3   1       17.18       16.58      3.06 o 
  -8   3   1      215.31      232.98      8.52 o 
  -7   3   1      561.56      590.30     12.43 o 
  -6   3   1      174.39      172.79      5.78 o 
  -5   3   1       60.70       55.35      3.26 o 
  -4   3   1      199.15      170.88      5.77 o 
  -3   3   1      525.21      507.19      4.79 o 
  -2   3   1      549.29      582.62      4.15 o 
  -1   3   1     3249.62     3196.52     41.91 o 
   0   3   1      678.23      659.86      5.69 o 
   1   3   1      898.67      802.28      6.42 o 
   2   3   1      248.43      272.84      2.23 o 
   3   3   1      908.14      879.08      9.77 o 
   4   3   1        2.44        2.30      0.94 o 
   5   3   1      318.33      319.15      8.09 o 
   6   3   1        5.67        9.68      1.89 o 
   7   3   1       17.41       16.58      2.82 o 
   8   3   1       47.64       52.96      7.10 o 
   9   3   1       87.19       83.68     11.84 o 
  10   3   1       59.66       48.87      7.50 o 
 -10   4   1       59.27       48.46     11.23 o 
  -9   4   1       35.37       33.18      6.68 o 
  -8   4   1      124.65      125.02      5.15 o 
  -7   4   1       54.81       61.96      7.77 o 
  -6   4   1      111.67      104.66     11.20 o 
  -5   4   1       77.55       69.68      4.16 o 
  -4   4   1      263.66      242.47      9.70 o 
  -3   4   1      862.16      820.22     14.46 o 
  -2   4   1        1.51        1.18      0.44 o 
  -1   4   1      130.49      134.10      1.77 o 
   0   4   1        0.07        1.59      0.53 o 
   1   4   1       75.06       78.44      1.57 o 
   2   4   1        2.91        6.30      0.78 o 
   3   4   1      156.70      153.34      4.39 o 
   4   4   1      244.40      232.92      4.66 o 
   5   4   1      291.03      310.79      8.32 o 
   6   4   1        1.80        4.58      1.45 o 
   7   4   1       34.32       40.86      4.86 o 
   8   4   1       10.29        9.87      2.37 o 
   9   4   1        6.80        6.56      1.68 o 
  10   4   1       57.20       42.20      9.40 o 
 -10   5   1       74.16       71.06     12.50 o 
  -9   5   1        2.26        4.44      2.17 o 
  -8   5   1        2.48        1.99      1.47 o 
  -7   5   1       46.58       48.14      5.82 o 
  -6   5   1      140.76      139.10      5.27 o 
  -5   5   1       88.01       87.75      4.24 o 
  -4   5   1      186.10      171.51      4.41 o 
  -3   5   1       69.61       78.47      4.25 o 
  -2   5   1     2380.45     2290.58     21.05 o 
  -1   5   1      189.82      183.08      4.84 o 
   0   5   1     2583.84     2542.35     31.74 o 
   1   5   1     1591.59     1455.54     12.05 o 
   2   5   1     2083.92     2088.84     23.48 o 
   3   5   1      120.98      127.54      4.90 o 
   4   5   1     1002.76      994.84     19.57 o 
   5   5   1        9.39        8.55      2.05 o 
   6   5   1       21.09       27.83      3.95 o 
   7   5   1       12.16       12.17      2.10 o 
   8   5   1       78.51       70.52     10.11 o 
   9   5   1        0.96        3.83      1.20 o 
  10   5   1       10.96        8.12      2.66 o 
 -10   6   1        4.35        5.72      2.75 o 
  -9   6   1       26.81       26.56      5.96 o 
  -8   6   1       50.10       48.53      5.89 o 
  -7   6   1       28.50       30.18      4.29 o 
  -6   6   1      119.41      118.14      5.59 o 
  -5   6   1      260.50      249.40      7.34 o 
  -4   6   1      272.85      281.84      6.32 o 
  -3   6   1        0.89        2.40      0.71 o 
  -2   6   1        8.48       10.23      1.46 o 
  -1   6   1        2.09        7.89      1.30 o 
   0   6   1       81.99       80.80      3.35 o 
   1   6   1       77.92       77.88      4.73 o 
   2   6   1      140.41      135.41      4.54 o 
   3   6   1       37.97       53.58      6.71 o 
   4   6   1        0.75        2.40      1.36 o 
   5   6   1        1.45        3.33      1.43 o 
   6   6   1      145.50      153.49      8.87 o 
   7   6   1      184.51      184.87      7.15 o 
   8   6   1       54.12       52.48      4.59 o 
   9   6   1       53.81       43.59      7.62 o 
  -9   7   1        4.88        4.86      3.06 o 
  -8   7   1      235.87      246.42      7.50 o 
  -7   7   1       99.70      108.28      7.48 o 
  -6   7   1        0.48        4.64      1.99 o 
  -5   7   1       27.26       27.52      4.09 o 
  -4   7   1        7.90        5.78      1.26 o 
  -3   7   1      203.47      193.71      5.44 o 
  -2   7   1      212.87      209.56      4.67 o 
  -1   7   1      984.25      983.65     12.67 o 
   0   7   1      264.05      265.36      5.71 o 
   1   7   1      486.54      503.69     18.30 o 
   2   7   1      374.08      382.95      6.63 o 
   3   7   1      633.64      624.83     16.96 o 
   4   7   1       69.38       80.85      9.68 o 
   5   7   1       68.40       72.79      5.74 o 
   6   7   1        0.11        3.16      2.27 o 
   7   7   1       10.68        9.18      1.93 o 
   8   7   1        5.62        4.30      2.02 o 
   9   7   1        0.01        0.90      2.21 o 
  -9   8   1       32.29       23.59      5.75 o 
  -8   8   1        2.26        6.49      2.53 o 
  -7   8   1        9.89       10.59      1.96 o 
  -6   8   1      329.89      333.31     11.39 o 
  -5   8   1      403.29      402.47     10.16 o 
  -4   8   1      150.29      171.83      6.52 o 
  -3   8   1      153.91      172.81      6.78 o 
  -2   8   1      217.03      214.16      7.81 o 
  -1   8   1      243.56      233.86      7.34 o 
   0   8   1      522.25      497.36      9.63 o 
   1   8   1        0.52        3.82      1.51 o 
   2   8   1      445.54      427.99      8.90 o 
   3   8   1      106.67       97.96      7.61 o 
   4   8   1      150.17      169.50      9.22 o 
   5   8   1       85.23       91.27     11.06 o 
   6   8   1      136.38      155.74     14.36 o 
   7   8   1      365.88      400.02     11.42 o 
   8   8   1      123.14      114.47     11.11 o 
   9   8   1        0.28        1.93      1.66 o 
  -9   9   1      140.73      138.95     16.64 o 
  -8   9   1        9.16        8.04      3.94 o 
  -7   9   1       36.56       30.19      5.18 o 
  -6   9   1      159.36      170.59     10.16 o 
  -5   9   1      612.21      588.58     18.26 o 
  -4   9   1      397.21      399.67      9.48 o 
  -3   9   1       16.01       14.92      2.47 o 
  -2   9   1       10.25       11.29      2.05 o 
  -1   9   1      148.83      151.92      6.48 o 
   0   9   1       54.29       59.24      6.63 o 
   1   9   1      339.05      337.87      9.65 o 
   2   9   1        2.77        5.93      1.53 o 
   3   9   1       38.47       34.03      4.09 o 
   4   9   1       24.38       26.45      4.11 o 
   5   9   1       20.44       20.46      3.87 o 
   6   9   1      130.78      123.94     14.28 o 
   7   9   1      205.34      191.61     12.52 o 
   8   9   1      111.45      100.50     10.32 o 
  -8  10   1        6.09        2.35      3.17 o 
  -7  10   1       36.33       34.06      7.21 o 
  -6  10   1       14.63       17.04      3.39 o 
  -5  10   1        8.39        6.65      2.04 o 
  -4  10   1      145.74      158.07     10.09 o 
  -3  10   1        6.24       11.89      2.94 o 
  -2  10   1       19.63       25.81      3.42 o 
  -1  10   1       28.97       30.24      3.78 o 
   0  10   1        0.00        3.90      1.36 o 
   1  10   1        1.26        5.28      1.57 o 
   2  10   1        1.19        5.03      1.67 o 
   3  10   1       38.27       42.65      5.47 o 
   4  10   1       56.79       72.63      9.84 o 
   5  10   1        0.47        4.44      2.39 o 
   6  10   1       41.91       45.59      6.19 o 
   7  10   1       13.18        9.23      2.71 o 
   8  10   1       13.97       11.46      4.06 o 
  -8  11   1       14.75       10.84      5.06 o 
  -7  11   1       26.73       22.34      7.56 o 
  -6  11   1      144.40      146.23     12.55 o 
  -5  11   1       17.99       18.62      3.34 o 
  -4  11   1       38.70       29.53      4.48 o 
  -3  11   1       53.35       52.31      7.19 o 
  -2  11   1       34.57       27.76      3.88 o 
  -1  11   1      555.24      514.08     13.13 o 
   0  11   1       35.20       40.66      4.52 o 
   1  11   1      757.57      746.09     13.41 o 
   2  11   1       41.34       38.35      5.73 o 
   3  11   1      276.09      255.73      9.18 o 
   4  11   1        3.79        5.20      2.54 o 
   5  11   1       13.49       14.23      2.99 o 
   6  11   1       43.32       27.17      7.17 o 
   7  11   1       30.46       23.82      4.77 o 
  -7  12   1        7.96        9.29      4.13 o 
  -6  12   1      101.26      124.55     17.75 o 
  -5  12   1       16.27       16.11      3.85 o 
  -4  12   1       35.45       31.65      5.68 o 
  -3  12   1      306.11      297.46      7.31 o 
  -2  12   1       99.47      110.26      9.08 o 
  -1  12   1        2.73        2.97      2.01 o 
   0  12   1        0.57        3.61      1.44 o 
   1  12   1        0.66        4.18      1.90 o 
   2  12   1       20.69       28.17      5.37 o 
   3  12   1       16.45       16.13      3.18 o 
   4  12   1       23.37       31.48      6.02 o 
   5  12   1      232.52      232.27     18.01 o 
   6  12   1        1.45        6.88      2.98 o 
   7  12   1       28.80       23.09      5.75 o 
  -6  13   1       36.96       25.17      8.54 o 
  -5  13   1       24.90       28.04      8.15 o 
  -4  13   1        0.90        4.06      1.74 o 
  -3  13   1      175.20      178.97      6.38 o 
  -2  13   1       22.00       18.76      2.73 o 
  -1  13   1        0.18        4.62      1.51 o 
   0  13   1       30.84       25.16      3.79 o 
   1  13   1       68.20       52.13      6.88 o 
   2  13   1        5.88        8.58      2.48 o 
   3  13   1        1.39        2.35      2.18 o 
   4  13   1        1.24        4.64      1.91 o 
   5  13   1       80.60       64.51     14.03 o 
   6  13   1        1.46        2.65      2.00 o 
  -5  14   1       19.17       10.52      3.08 o 
  -4  14   1        7.70        6.92      1.97 o 
  -3  14   1       26.05       25.40      6.35 o 
  -2  14   1        3.31        5.62      1.88 o 
  -1  14   1       33.10       32.01      6.64 o 
   0  14   1        1.12        0.89      2.00 o 
   1  14   1        3.83        7.60      2.91 o 
   2  14   1        0.25        2.12      1.97 o 
   3  14   1       28.16       24.52      4.67 o 
   4  14   1        0.30        3.62      2.34 o 
   5  14   1       59.64       40.88     11.14 o 
  -4  15   1        8.05        6.72      1.97 o 
  -3  15   1       11.88        7.27      2.45 o 
  -2  15   1       41.93       37.50     10.66 o 
  -1  15   1        0.39        2.33      1.47 o 
   0  15   1       16.60       20.13      4.09 o 
   1  15   1      132.63      157.25     13.49 o 
   2  15   1        5.77        6.13      2.97 o 
   3  15   1        0.29        4.81      1.56 o 
   4  15   1        9.76        8.37      3.41 o 
  -2  16   1       29.96       18.92      5.68 o 
  -1  16   1       24.29       16.96      4.65 o 
   0  16   1       10.35       12.78      3.21 o 
   1  16   1        0.05        1.25      1.78 o 
   2  16   1       23.52       19.56      6.05 o 
 -10   0   2       72.35       72.33     19.84 o 
  -8   0   2        2.05        1.61      2.01 o 
  -6   0   2      507.56      512.96     28.13 o 
  -4   0   2      255.34      228.31      4.15 o 
  -2   0   2     3684.02     3518.72     40.77 o 
   0   0   2       83.94       75.15      2.06 o 
   4   0   2     2261.88     2408.97     43.00 o 
   6   0   2       31.12       53.35     11.44 o 
   8   0   2       83.34       91.78     11.63 o 
  10   0   2       37.99       27.06      8.98 o 
 -10   1   2       11.60       11.86      3.53 o 
  -9   1   2        6.40        5.83      1.71 o 
  -8   1   2       20.39       19.38      2.89 o 
  -7   1   2        9.88        9.35      1.77 o 
  -6   1   2       64.07       59.73      5.55 o 
  -5   1   2     1349.31     1341.14     32.78 o 
  -4   1   2      270.48      269.30      9.48 o 
  -3   1   2        0.01        1.59      0.40 o 
  -2   1   2      238.52      216.07      2.81 o 
  -1   1   2     3010.27     3220.83     13.97 o 
   0   1   2    10184.03    10902.83    101.25 o 
   1   1   2       52.88       34.97      0.87 o 
   2   1   2     3483.21     3582.00     76.34 o 
   3   1   2      258.41      266.34      4.59 o 
   4   1   2     7138.66     7801.92    322.27 o 
   5   1   2     1552.96     1758.24     37.54 o 
   6   1   2      110.06      119.69      3.78 o 
   7   1   2        2.74        0.99      1.72 o 
   8   1   2        0.07        0.68      1.56 o 
   9   1   2       81.99       57.33     11.96 o 
  10   1   2        9.47        8.65      1.83 o 
 -10   2   2       43.33       34.61      8.21 o 
  -9   2   2        0.07        2.83      1.37 o 
  -8   2   2       11.61       13.05      2.21 o 
  -7   2   2       77.08       85.19      5.63 o 
  -6   2   2     1097.97     1147.50     26.18 o 
  -5   2   2       59.86       56.40      3.29 o 
  -4   2   2       45.55       46.89      2.26 o 
  -3   2   2     2292.30     2395.29     19.95 o 
  -2   2   2     1496.86     1446.61     16.65 o 
  -1   2   2      622.06      575.88      3.20 o 
   0   2   2     3311.67     2957.59     66.26 o 
   1   2   2      299.50      260.47      2.06 o 
   2   2   2       93.45      100.06      1.49 o 
   3   2   2      165.58      162.64      2.87 o 
   4   2   2      297.70      281.60      8.56 o 
   5   2   2       15.60       22.97      3.17 o 
   6   2   2      611.64      617.54     16.28 o 
   7   2   2       32.17       34.77      3.64 o 
   8   2   2        2.45        4.34      1.43 o 
   9   2   2        0.24        4.36      1.78 o 
  10   2   2       64.33       41.07     10.39 o 
 -10   3   2        6.74        6.49      2.87 o 
  -9   3   2       38.07       33.55      5.58 o 
  -8   3   2       28.33       27.10      3.63 o 
  -7   3   2       21.31       22.88      2.79 o 
  -6   3   2      227.86      237.69      6.57 o 
  -5   3   2        8.95       15.68      2.00 o 
  -4   3   2      815.17      875.62     12.09 o 
  -3   3   2     1218.83     1347.79     15.31 o 
  -2   3   2       18.09       16.20      1.04 o 
  -1   3   2      212.43      226.60      3.14 o 
   0   3   2      285.35      219.94      2.49 o 
   1   3   2        1.31        2.45      0.40 o 
   2   3   2       82.91       77.06      2.28 o 
   3   3   2      503.93      482.60      5.72 o 
   4   3   2       49.90       53.02      5.42 o 
   5   3   2       65.43       67.21      7.28 o 
   6   3   2        2.70        3.82      1.25 o 
   7   3   2       20.81       23.62      2.70 o 
   8   3   2        0.13        2.25      1.67 o 
   9   3   2       72.69       53.81     10.16 o 
  10   3   2       77.84       64.00     10.18 o 
 -10   4   2        2.65        3.00      1.68 o 
  -9   4   2       42.77       37.24      9.70 o 
  -8   4   2        0.03        1.54      1.44 o 
  -7   4   2      108.25      111.07      5.33 o 
  -6   4   2        1.89        1.85      0.83 o 
  -5   4   2     1157.85     1235.18     24.61 o 
  -4   4   2     1379.88     1417.46     25.69 o 
  -3   4   2      414.53      383.93      5.76 o 
  -2   4   2     1157.85     1228.41     11.35 o 
  -1   4   2       12.08       16.74      1.73 o 
   0   4   2      455.68      368.65      3.32 o 
   1   4   2       21.91       23.86      1.88 o 
   2   4   2      426.69      425.79      9.96 o 
   3   4   2      194.83      162.47      4.88 o 
   4   4   2        0.73        1.37      1.03 o 
   5   4   2       45.07       56.03      7.11 o 
   6   4   2        0.01        0.98      1.13 o 
   7   4   2      167.33      177.51      9.41 o 
   8   4   2      143.60      143.86      7.97 o 
   9   4   2       73.64       73.07      6.92 o 
  10   4   2        2.64        2.24      1.40 o 
 -10   5   2        0.12       -0.72      5.58 o 
  -9   5   2       13.87       11.32      2.73 o 
  -8   5   2       26.35       26.21      3.84 o 
  -7   5   2       97.03      105.05      5.75 o 
  -6   5   2      162.52      175.57      6.86 o 
  -5   5   2       10.15       14.87      2.16 o 
  -4   5   2      502.20      499.32      7.62 o 
  -3   5   2     1296.72     1374.69     18.93 o 
  -2   5   2       69.98       81.68      2.23 o 
  -1   5   2      587.46      620.62      7.20 o 
   0   5   2      830.27      725.44     11.74 o 
   1   5   2     1733.99     1807.95     35.78 o 
   2   5   2      360.08      347.09     18.95 o 
   3   5   2      534.98      558.98      9.80 o 
   4   5   2       15.59       14.80      2.18 o 
   5   5   2      132.74      144.25      5.86 o 
   6   5   2       20.26       18.80      3.16 o 
   7   5   2       28.90       30.49      4.19 o 
   8   5   2       18.08       20.72      3.78 o 
   9   5   2       22.53       17.27      3.34 o 
 -10   6   2       34.90       31.67      8.99 o 
  -9   6   2      147.96      169.89     10.00 o 
  -8   6   2       61.72       72.14     11.34 o 
  -7   6   2      166.11      177.75      9.37 o 
  -6   6   2       12.54       17.49      2.64 o 
  -5   6   2       22.72       25.62      3.54 o 
  -4   6   2        2.91        3.80      0.80 o 
  -3   6   2      173.95      195.61      4.09 o 
  -2   6   2       90.01       83.74      3.64 o 
  -1   6   2     2264.92     2519.05     38.47 o 
   0   6   2     2378.98     2679.01     31.96 o 
   1   6   2       94.32       58.89      3.50 o 
   2   6   2      322.97      312.72     26.49 o 
   3   6   2       37.77       66.70      7.24 o 
   4   6   2     1227.81     1285.99     41.92 o 
   5   6   2      130.97      133.61      6.46 o 
   6   6   2        2.03        2.88      1.63 o 
   7   6   2       41.10       35.04      5.02 o 
   8   6   2        1.49        3.59      1.58 o 
   9   6   2       39.09       28.87      6.31 o 
  -9   7   2       32.69       35.98      6.08 o 
  -8   7   2       97.44      116.91     12.57 o 
  -7   7   2       88.78       87.83      4.56 o 
  -6   7   2        3.32        5.25      1.77 o 
  -5   7   2       52.83       57.42      7.17 o 
  -4   7   2      189.85      190.65      8.67 o 
  -3   7   2        1.00        5.92      1.69 o 
  -2   7   2      119.72      105.45      4.68 o 
  -1   7   2      135.19      153.07      4.08 o 
   0   7   2      170.02      197.74      7.20 o 
   1   7   2      286.78      341.84      5.98 o 
   2   7   2       46.94       50.18      4.72 o 
   3   7   2       12.39       12.98      2.19 o 
   4   7   2       91.39       98.34     11.22 o 
   5   7   2      187.76      196.68      8.43 o 
   6   7   2       11.30       12.75      2.11 o 
   7   7   2       25.25       22.82      4.24 o 
   8   7   2       26.66       25.82      4.41 o 
   9   7   2       20.75       21.26      4.55 o 
  -9   8   2       48.81       32.48      9.28 o 
  -8   8   2      367.67      391.00     12.11 o 
  -7   8   2      234.68      235.20      6.74 o 
  -6   8   2      103.47      105.75      8.07 o 
  -5   8   2      300.23      302.73      8.15 o 
  -4   8   2      428.62      418.03     10.10 o 
  -3   8   2      158.97      150.05      5.46 o 
  -2   8   2       13.87       19.94      2.72 o 
  -1   8   2       12.12       16.92      2.63 o 
   0   8   2      171.69      154.40      6.59 o 
   1   8   2      288.26      278.64      6.76 o 
   2   8   2      360.60      346.48      9.45 o 
   3   8   2      216.78      200.92      8.20 o 
   4   8   2       23.96       26.84      4.01 o 
   5   8   2       35.66       36.67      5.29 o 
   6   8   2        1.60        4.98      2.28 o 
   7   8   2        1.16        5.60      2.75 o 
   8   8   2       76.04       57.40     10.60 o 
   9   8   2        0.34        1.43      1.34 o 
  -9   9   2        7.16        6.01      2.32 o 
  -8   9   2       42.60       46.58     10.48 o 
  -7   9   2       81.18       82.38      8.08 o 
  -6   9   2      166.16      180.28      6.98 o 
  -5   9   2       39.26       39.74      4.40 o 
  -4   9   2      814.05      917.34     16.64 o 
  -3   9   2      346.74      349.24      9.15 o 
  -2   9   2      420.26      435.23     11.69 o 
  -1   9   2      898.02      872.70     21.50 o 
   0   9   2      110.81      109.10      6.13 o 
   1   9   2       51.38       63.58      6.54 o 
   2   9   2      122.31      115.48      7.08 o 
   3   9   2      103.23       95.00     10.28 o 
   4   9   2       28.47       28.34      3.53 o 
   5   9   2       12.94       17.13      2.89 o 
   6   9   2        9.25       10.47      2.44 o 
   7   9   2      488.64      526.00     17.01 o 
   8   9   2      216.82      235.12     13.05 o 
  -8  10   2       43.28       31.73      8.84 o 
  -7  10   2        1.83        7.17      3.35 o 
  -6  10   2      203.62      195.16      9.30 o 
  -5  10   2       49.71       48.37      6.76 o 
  -4  10   2       51.32       50.86      5.99 o 
  -3  10   2     1348.42     1402.07     25.69 o 
  -2  10   2     1959.69     2184.13     17.73 o 
  -1  10   2      811.79      804.61     17.03 o 
   0  10   2        5.07        7.53      1.58 o 
   1  10   2      379.84      390.56      8.01 o 
   2  10   2       22.63       23.62      3.95 o 
   3  10   2       14.43       20.92      3.89 o 
   4  10   2      106.52      115.86     13.61 o 
   5  10   2      381.15      411.44     14.91 o 
   6  10   2      488.22      538.98     12.18 o 
   7  10   2      201.32      214.70      8.69 o 
   8  10   2       35.19       19.60      6.38 o 
  -8  11   2        0.47        3.40      2.37 o 
  -7  11   2       34.09       39.20      6.87 o 
  -6  11   2        2.85        6.35      2.22 o 
  -5  11   2        0.13        3.24      1.52 o 
  -4  11   2        1.85        5.40      1.33 o 
  -3  11   2       13.96       15.51      2.58 o 
  -2  11   2        1.55        3.39      1.65 o 
  -1  11   2     1417.06     1497.14     23.77 o 
   0  11   2      301.97      335.10      8.81 o 
   1  11   2      500.56      496.53      9.75 o 
   2  11   2        0.03        7.74      2.47 o 
   3  11   2       63.28       64.42     10.80 o 
   4  11   2       64.29       66.20      9.33 o 
   5  11   2       87.11       81.28     12.75 o 
   6  11   2       32.10       26.38      5.92 o 
   7  11   2       96.87       95.82     13.70 o 
  -7  12   2        0.10        2.09      1.84 o 
  -6  12   2       59.94       41.47     11.96 o 
  -5  12   2       10.81       11.41      3.14 o 
  -4  12   2       21.33       22.57      5.19 o 
  -3  12   2      215.66      199.49      6.98 o 
  -2  12   2      171.68      158.10      8.85 o 
  -1  12   2      300.51      285.13      9.89 o 
   0  12   2       42.52       43.38      4.71 o 
   1  12   2      155.33      131.18      7.96 o 
   2  12   2       81.25       77.78      9.54 o 
   3  12   2        0.00        2.50      2.34 o 
   4  12   2       15.67       13.09      3.17 o 
   5  12   2      146.42      135.22     14.20 o 
   6  12   2       45.02       35.23      9.22 o 
  -6  13   2        9.96       11.86      3.47 o 
  -5  13   2       51.43       31.66      8.79 o 
  -4  13   2       53.53       42.18      8.26 o 
  -3  13   2       12.26       19.91      3.15 o 
  -2  13   2        0.43        0.75      2.29 o 
  -1  13   2       11.16       18.47      3.36 o 
   0  13   2        0.47        3.63      1.50 o 
   1  13   2        0.36        3.55      1.47 o 
   2  13   2       12.19       15.29      2.95 o 
   3  13   2        0.76        4.86      2.40 o 
   4  13   2       14.74       14.27      3.30 o 
   5  13   2       27.17       19.99      5.49 o 
   6  13   2        9.72       12.35      3.26 o 
  -5  14   2       36.92       23.92      7.45 o 
  -4  14   2       23.29       20.69      5.36 o 
  -3  14   2       18.30       19.36      3.53 o 
  -2  14   2        5.73        7.23      2.50 o 
  -1  14   2       27.57       28.16      4.07 o 
   0  14   2       13.36       11.23      2.67 o 
   1  14   2        0.42        3.40      1.93 o 
   2  14   2      142.53      147.08     11.96 o 
   3  14   2        5.08       12.54      3.18 o 
   4  14   2        4.59        5.59      2.77 o 
   5  14   2        8.26        8.69      3.20 o 
  -4  15   2       14.82       12.40      3.82 o 
  -3  15   2       14.14       14.52      3.81 o 
  -2  15   2       23.05       22.12      4.89 o 
  -1  15   2       14.13       10.04      2.80 o 
   0  15   2        9.19       11.59      2.47 o 
   1  15   2       46.42       43.13      9.03 o 
   2  15   2        1.86        5.82      2.07 o 
   3  15   2       16.77       16.91      4.44 o 
  -2  16   2        2.47        3.72      1.78 o 
  -1  16   2       71.49       62.87     15.49 o 
   0  16   2       22.15       20.46      6.14 o 
   1  16   2        5.57        6.14      1.62 o 
  -9   0   3      252.58      249.24      9.42 o 
  -7   0   3       45.69       54.80      7.15 o 
  -5   0   3        0.38        0.61      0.96 o 
  -3   0   3      339.32      321.85      4.19 o 
  -1   0   3       27.75       44.17      1.38 o 
   1   0   3     2745.80     2576.16     66.72 o 
   3   0   3      384.68      354.36      5.93 o 
   5   0   3       27.76       41.06      7.74 o 
   7   0   3        3.55        0.95      3.64 o 
   9   0   3        4.93        5.56      2.08 o 
 -10   1   3        2.54        6.33      3.16 o 
  -9   1   3        0.24        2.13      1.48 o 
  -8   1   3      150.24      166.53      5.93 o 
  -7   1   3       40.25       36.38      3.25 o 
  -6   1   3        0.95        2.76      0.67 o 
  -5   1   3       71.44       71.10      2.65 o 
  -4   1   3      121.05      113.31      3.39 o 
  -3   1   3      982.57      994.17     16.41 o 
  -2   1   3        3.85        7.61      0.97 o 
  -1   1   3      166.22      132.49      1.59 o 
   0   1   3       29.29       40.89      0.92 o 
   1   1   3      494.63      486.76      4.62 o 
   2   1   3      863.96      875.59     10.21 o 
   3   1   3        2.13        4.08      0.81 o 
   4   1   3      346.68      333.68      6.95 o 
   5   1   3      267.64      275.68      7.94 o 
   6   1   3      993.66     1029.46     32.74 o 
   7   1   3       69.27       77.87      9.93 o 
   8   1   3        1.47        0.63      1.32 o 
   9   1   3        5.46        5.20      1.50 o 
  10   1   3        0.69        2.17      1.24 o 
 -10   2   3        9.37        8.14      3.49 o 
  -9   2   3       27.99       24.98      6.25 o 
  -8   2   3       65.27       73.47      3.73 o 
  -7   2   3        0.83        1.14      0.81 o 
  -6   2   3       62.67       61.86      5.55 o 
  -5   2   3      865.69      895.91     25.51 o 
  -4   2   3      148.51      158.85      5.13 o 
  -3   2   3      351.30      331.67      4.42 o 
  -2   2   3     2194.42     1959.83     13.23 o 
  -1   2   3     1212.82     1107.10     12.08 o 
   0   2   3       59.28       44.14      1.54 o 
   1   2   3        5.77       10.71      1.08 o 
   2   2   3      607.53      568.08      8.10 o 
   3   2   3       21.35       15.12      1.59 o 
   4   2   3     3121.89     3225.52     73.14 o 
   5   2   3      176.11      164.84      5.32 o 
   6   2   3      153.64      156.07      7.87 o 
   7   2   3       47.51       54.93      6.53 o 
   8   2   3        1.04        2.82      1.30 o 
   9   2   3       21.93       16.11      3.79 o 
  10   2   3        1.29        2.97      1.62 o 
 -10   3   3      108.85      123.49     14.26 o 
  -9   3   3       60.85       54.78      8.97 o 
  -8   3   3        2.77        3.67      1.55 o 
  -7   3   3        2.11        1.44      1.35 o 
  -6   3   3      496.35      544.91     13.34 o 
  -5   3   3     1766.09     1815.26     43.27 o 
  -4   3   3      351.49      346.49      4.53 o 
  -3   3   3      109.09       84.96      2.08 o 
  -2   3   3      746.83      709.58      6.25 o 
  -1   3   3      558.78      559.79      5.25 o 
   0   3   3      703.52      751.77      4.75 o 
   1   3   3     2947.47     2815.23     52.14 o 
   2   3   3      362.16      319.78      4.30 o 
   3   3   3      414.08      401.36      5.76 o 
   4   3   3        2.83        4.43      1.39 o 
   5   3   3      125.05      125.12      6.23 o 
   6   3   3      117.54      138.34      8.14 o 
   7   3   3      162.48      171.42      6.88 o 
   8   3   3       56.97       54.98      6.85 o 
   9   3   3        1.87        2.80      1.38 o 
  10   3   3       18.51       13.72      4.10 o 
 -10   4   3       30.72       25.24     10.23 o 
  -9   4   3        3.63        2.56      3.35 o 
  -8   4   3       32.02       36.51      6.17 o 
  -7   4   3      101.16      103.16      7.29 o 
  -6   4   3      196.95      207.16      6.52 o 
  -5   4   3      258.22      255.76      5.83 o 
  -4   4   3      232.16      218.70      6.33 o 
  -3   4   3      209.60      203.50      3.04 o 
  -2   4   3     1586.94     1527.65     13.23 o 
  -1   4   3     1185.71     1101.21     11.81 o 
   0   4   3      331.98      335.83      4.20 o 
   1   4   3        0.00        2.75      0.61 o 
   2   4   3        0.01        1.57      0.73 o 
   3   4   3      176.60      202.08      5.02 o 
   4   4   3        5.33        4.67      1.42 o 
   5   4   3       25.63       30.46      4.26 o 
   6   4   3      172.69      172.64      7.23 o 
   7   4   3       61.86       66.79      9.37 o 
   8   4   3        0.02        2.54      1.59 o 
   9   4   3       29.93       25.41      5.08 o 
 -10   5   3        1.27        2.82      1.37 o 
  -9   5   3        9.67        8.60      3.75 o 
  -8   5   3      311.91      376.87     12.42 o 
  -7   5   3        0.22        0.79      1.49 o 
  -6   5   3        3.49        4.77      1.10 o 
  -5   5   3      273.70      251.75      7.20 o 
  -4   5   3      180.07      182.98      3.86 o 
  -3   5   3      210.73      201.34      3.71 o 
  -2   5   3      173.30      165.44      6.13 o 
  -1   5   3      161.00      209.45      3.40 o 
   0   5   3     1633.57     1600.25     22.17 o 
   1   5   3      266.51      245.15      7.29 o 
   2   5   3     1058.26     1050.98     21.17 o 
   3   5   3      335.64      346.76      8.92 o 
   4   5   3      712.33      733.58     14.07 o 
   5   5   3       79.41       84.56      6.22 o 
   6   5   3      201.52      208.70      6.16 o 
   7   5   3        1.49        3.75      2.32 o 
   8   5   3        5.83        4.65      1.66 o 
   9   5   3        0.38        1.78      2.14 o 
 -10   6   3       29.77       23.76      6.55 o 
  -9   6   3       14.29        9.18      3.11 o 
  -8   6   3        0.63        1.92      2.66 o 
  -7   6   3      110.63      116.63      4.17 o 
  -6   6   3      178.51      176.06      5.32 o 
  -5   6   3       62.47       62.08      5.24 o 
  -4   6   3      276.79      256.50      5.95 o 
  -3   6   3      197.34      189.04      4.07 o 
  -2   6   3      213.50      222.78      3.95 o 
  -1   6   3       29.67       35.47      2.72 o 
   0   6   3        2.17        8.56      1.35 o 
   1   6   3        1.87        1.49      1.06 o 
   2   6   3       11.50       14.81      2.67 o 
   3   6   3      221.90      222.22      8.65 o 
   4   6   3       67.82       63.23      5.92 o 
   5   6   3       45.87       55.40      6.22 o 
   6   6   3        2.23        4.90      1.47 o 
   7   6   3        0.81        3.98      1.42 o 
   8   6   3       45.49       37.40      5.82 o 
   9   6   3       73.02       49.06     12.36 o 
  -9   7   3      225.98      258.95      7.82 o 
  -8   7   3       92.47       87.24     14.02 o 
  -7   7   3       18.82       25.97      4.79 o 
  -6   7   3      465.09      482.82     10.73 o 
  -5   7   3      468.75      474.37     11.91 o 
  -4   7   3       43.85       48.73      4.65 o 
  -3   7   3      210.40      195.56      5.13 o 
  -2   7   3       23.62       29.24      3.98 o 
  -1   7   3      452.10      424.83      8.25 o 
   0   7   3      268.00      276.70      7.23 o 
   1   7   3      369.72      390.79      7.10 o 
   2   7   3       51.33       44.75      5.98 o 
   3   7   3      190.26      179.38     12.73 o 
   4   7   3      229.13      219.39      7.93 o 
   5   7   3      169.71      188.47      8.33 o 
   6   7   3       11.07       13.51      2.56 o 
   7   7   3       31.08       26.18      4.91 o 
   8   7   3        3.34        4.33      1.91 o 
   9   7   3       19.21       13.92      4.23 o 
  -9   8   3        6.62        8.06      3.12 o 
  -8   8   3      150.50      174.32     11.87 o 
  -7   8   3       59.76       63.64      7.47 o 
  -6   8   3       48.25       50.66      6.24 o 
  -5   8   3      190.06      187.79     10.59 o 
  -4   8   3      489.78      509.60     11.85 o 
  -3   8   3      204.39      199.21      6.81 o 
  -2   8   3       27.21       40.89      4.90 o 
  -1   8   3      134.72      149.89      7.43 o 
   0   8   3      236.66      222.49      5.87 o 
   1   8   3      192.49      203.45      7.13 o 
   2   8   3      210.95      206.85      6.35 o 
   3   8   3        0.00        1.55      1.67 o 
   4   8   3      128.85      144.50     10.54 o 
   5   8   3       27.35       31.88      4.55 o 
   6   8   3       73.40       81.12     11.69 o 
   7   8   3       29.71       29.36      5.26 o 
   8   8   3       49.24       41.17      9.48 o 
  -9   9   3        2.62        7.89      3.65 o 
  -8   9   3      294.04      304.36     11.10 o 
  -7   9   3      282.44      309.50     13.32 o 
  -6   9   3       26.62       24.97      3.64 o 
  -5   9   3       23.22       21.71      3.24 o 
  -4   9   3      154.43      170.34      5.55 o 
  -3   9   3     1127.07     1105.83     23.13 o 
  -2   9   3      423.94      432.31     10.66 o 
  -1   9   3        0.00        2.35      1.85 o 
   0   9   3       16.73       17.97      2.57 o 
   1   9   3      202.09      216.70      5.55 o 
   2   9   3      124.05      107.46     10.60 o 
   3   9   3      289.52      287.52      8.61 o 
   4   9   3        2.06        4.02      2.05 o 
   5   9   3        0.91        4.13      3.18 o 
   6   9   3       45.39       48.25      7.04 o 
   7   9   3        6.57        6.24      2.54 o 
   8   9   3       17.05       12.29      3.85 o 
  -8  10   3      107.35      100.74     15.45 o 
  -7  10   3       39.93       37.15     10.21 o 
  -6  10   3        2.89        4.50      1.79 o 
  -5  10   3      104.03      108.35      5.48 o 
  -4  10   3       22.06       27.11      3.66 o 
  -3  10   3        1.05        6.65      2.05 o 
  -2  10   3      314.73      325.21      8.62 o 
  -1  10   3       37.44       26.43      3.56 o 
   0  10   3        3.20        3.24      1.39 o 
   1  10   3       43.72       31.28      3.83 o 
   2  10   3        0.36        2.93      1.41 o 
   3  10   3        7.49        8.57      2.22 o 
   4  10   3        3.24        7.45      2.57 o 
   5  10   3       55.74       56.48      7.38 o 
   6  10   3       26.68       35.62      7.45 o 
   7  10   3        1.06        5.76      3.33 o 
  -8  11   3        0.01        1.58      3.13 o 
  -7  11   3        0.07        3.85      2.52 o 
  -6  11   3       47.71       47.78     12.15 o 
  -5  11   3       48.51       44.63      7.59 o 
  -4  11   3       92.94       91.69      9.27 o 
  -3  11   3        8.68        8.09      1.83 o 
  -2  11   3       25.12       15.97      3.32 o 
  -1  11   3       61.11       65.54      6.79 o 
   0  11   3       33.56       28.34      3.95 o 
   1  11   3      657.79      617.57     17.19 o 
   2  11   3        0.01        3.19      1.80 o 
   3  11   3      438.57      481.63     16.09 o 
   4  11   3        3.14        6.05      2.77 o 
   5  11   3      104.25      100.15     10.69 o 
   6  11   3        3.65        5.47      2.63 o 
   7  11   3        1.03        4.84      1.84 o 
  -7  12   3       20.14       11.92      4.61 o 
  -6  12   3       32.20       31.10      7.91 o 
  -5  12   3       17.16       21.77      4.19 o 
  -4  12   3      144.16      158.17      9.78 o 
  -3  12   3        0.03        3.04      1.40 o 
  -2  12   3       84.28       69.48     11.08 o 
  -1  12   3      254.63      225.01      8.73 o 
   0  12   3      224.12      226.15     10.66 o 
   1  12   3        2.39        5.14      1.99 o 
   2  12   3       10.01       10.21      2.34 o 
   3  12   3        7.50        8.46      3.28 o 
   4  12   3       61.46       61.73     10.08 o 
   5  12   3       10.35        9.21      3.17 o 
   6  12   3        8.31        6.80      2.12 o 
  -6  13   3        4.95       15.11      4.21 o 
  -5  13   3        1.48        3.98      2.78 o 
  -4  13   3       58.86       53.28      8.01 o 
  -3  13   3       94.18      112.66     11.99 o 
  -2  13   3        0.76        2.96      1.64 o 
  -1  13   3      167.87      159.03      7.25 o 
   0  13   3       38.10       36.49      6.29 o 
   1  13   3        0.43        2.57      1.54 o 
   2  13   3       47.93       38.67      6.02 o 
   3  13   3       90.25       81.63     15.31 o 
   4  13   3        0.03        5.38      2.65 o 
   5  13   3        4.07        6.07      2.79 o 
  -5  14   3        0.07        3.15      3.76 o 
  -4  14   3       68.84       57.40     14.70 o 
  -3  14   3        0.94        4.59      2.09 o 
  -2  14   3        7.22        6.05      1.90 o 
  -1  14   3        3.77        6.07      1.72 o 
   0  14   3       13.62       18.01      3.20 o 
   1  14   3       12.44       10.74      2.78 o 
   2  14   3        0.15        3.72      1.86 o 
   3  14   3       10.31       12.46      3.20 o 
   4  14   3        0.01        2.03      2.31 o 
  -4  15   3        1.18        3.20      3.08 o 
  -3  15   3        0.98        4.67      1.88 o 
  -2  15   3        5.87        5.52      1.68 o 
  -1  15   3        5.39        4.11      1.93 o 
   0  15   3       37.41       25.88      6.48 o 
   1  15   3        0.51        2.21      1.75 o 
   2  15   3       30.83       29.66      5.95 o 
   3  15   3       61.19       45.67     12.11 o 
  -1  16   3       35.95       45.19      9.57 o 
   0  16   3       73.13       60.88      9.89 o 
 -10   0   4      277.43      304.64     13.90 o 
  -8   0   4       78.47       80.45      4.52 o 
  -6   0   4        0.46        1.16      0.75 o 
  -4   0   4      475.73      540.92      8.11 o 
  -2   0   4      369.67      331.37      6.07 o 
   0   0   4     5913.90     5864.29     44.66 o 
   2   0   4       49.41       46.97      1.70 o 
   4   0   4    18757.51    20963.08    298.46 o 
   6   0   4     1344.29     1482.40     33.58 o 
   8   0   4        0.21        0.28      1.98 o 
 -10   1   4        5.03        3.55      3.34 o 
  -9   1   4      392.22      414.75     15.51 o 
  -8   1   4       48.69       44.73      7.05 o 
  -7   1   4        1.63        3.13      1.01 o 
  -6   1   4       12.09       10.72      1.62 o 
  -5   1   4        0.33        0.92      0.60 o 
  -4   1   4      721.14      726.59      7.42 o 
  -3   1   4     3500.51     3435.84     79.09 o 
  -2   1   4      998.38     1002.52      6.22 o 
  -1   1   4       53.91       48.55      0.89 o 
   0   1   4      341.71      309.88      3.33 o 
   1   1   4      379.95      382.79      6.07 o 
   2   1   4      358.47      382.78      3.98 o 
   3   1   4      110.88       97.11      3.11 o 
   4   1   4     2182.04     2291.70     39.95 o 
   5   1   4       89.87       97.71      4.69 o 
   6   1   4     1848.81     1961.45     34.14 o 
   7   1   4      319.22      331.53      8.98 o 
   8   1   4       76.02       73.36      6.93 o 
   9   1   4        0.20        2.25      1.74 o 
 -10   2   4      224.35      251.99      9.79 o 
  -9   2   4       59.82       50.97      9.22 o 
  -8   2   4      137.29      128.86      7.45 o 
  -7   2   4        4.41        6.62      1.40 o 
  -6   2   4      117.44      117.76      3.74 o 
  -5   2   4      243.91      252.91      4.85 o 
  -4   2   4     2079.55     2315.04     42.02 o 
  -3   2   4      264.27      307.78      7.47 o 
  -2   2   4      118.10      101.76      2.40 o 
  -1   2   4     2948.29     3120.95     27.77 o 
   0   2   4      951.35      907.03      8.59 o 
   1   2   4       88.63       78.23      4.82 o 
   2   2   4      719.61      702.70      6.79 o 
   3   2   4       14.34       14.33      1.55 o 
   4   2   4        4.49        3.62      1.16 o 
   5   2   4        3.36        4.17      1.37 o 
   6   2   4        0.02        4.28      1.65 o 
   7   2   4       76.81       84.22      5.17 o 
   8   2   4      275.62      263.01      7.40 o 
   9   2   4        0.84        2.26      1.85 o 
 -10   3   4      116.03      120.46     21.93 o 
  -9   3   4      236.68      266.42      9.16 o 
  -8   3   4       22.48       22.75      4.39 o 
  -7   3   4       68.49       64.93      3.61 o 
  -6   3   4       18.09       24.32      2.53 o 
  -5   3   4       12.36       12.11      1.41 o 
  -4   3   4       64.22       65.00      3.36 o 
  -3   3   4       35.10       23.43      2.41 o 
  -2   3   4     1825.24     2029.09     21.51 o 
  -1   3   4     2799.94     2806.35     83.26 o 
   0   3   4      148.71      147.27      2.78 o 
   1   3   4      245.72      249.27      3.16 o 
   2   3   4      113.02      105.60      3.89 o 
   3   3   4       18.67       24.17      3.04 o 
   4   3   4       51.40       52.78      2.13 o 
   5   3   4      196.81      203.64      5.11 o 
   6   3   4       98.94       92.82      9.33 o 
   7   3   4       21.43       19.34      2.91 o 
   8   3   4       18.18       15.20      3.31 o 
   9   3   4       14.85       10.33      2.45 o 
 -10   4   4       14.17       14.09      5.79 o 
  -9   4   4       74.63       74.53     14.54 o 
  -8   4   4       44.48       45.43      7.41 o 
  -7   4   4       44.78       40.25      3.51 o 
  -6   4   4       20.63       22.47      2.83 o 
  -5   4   4      220.77      222.59      5.82 o 
  -4   4   4       17.79       14.33      1.85 o 
  -3   4   4     1813.49     2108.90     23.03 o 
  -2   4   4     1914.17     1972.13     29.89 o 
  -1   4   4       13.05       21.55      1.50 o 
   0   4   4     1701.98     1854.62     23.80 o 
   1   4   4       62.17       88.69      3.79 o 
   2   4   4      128.13      120.67      3.99 o 
   3   4   4       13.35       13.60      2.25 o 
   4   4   4       40.75       47.01      2.88 o 
   5   4   4       96.82       95.88      5.45 o 
   6   4   4        8.50        9.33      1.56 o 
   7   4   4       91.28       91.62      6.46 o 
   8   4   4       18.78       15.30      2.98 o 
   9   4   4       44.16       30.49      6.03 o 
 -10   5   4        4.60        3.32      3.40 o 
  -9   5   4       25.11       21.99      4.54 o 
  -8   5   4        1.92        3.77      1.98 o 
  -7   5   4        1.21        4.19      1.77 o 
  -6   5   4       15.03       11.06      2.73 o 
  -5   5   4      148.86      147.49      7.34 o 
  -4   5   4      545.39      567.70     12.09 o 
  -3   5   4       32.68       27.85      2.20 o 
  -2   5   4      856.67      839.26     10.17 o 
  -1   5   4     1800.84     1939.86     30.61 o 
   0   5   4      420.73      460.52     14.60 o 
   1   5   4      243.20      247.02     13.28 o 
   2   5   4      429.54      414.82      8.21 o 
   3   5   4      698.98      751.74     23.06 o 
   4   5   4      263.80      277.88      7.02 o 
   5   5   4       84.14       94.12      6.51 o 
   6   5   4        0.05        1.61      1.78 o 
   7   5   4       63.61       54.62      8.07 o 
   8   5   4       10.83       10.86      2.23 o 
   9   5   4        4.24        4.31      1.79 o 
 -10   6   4       50.02       34.83     10.32 o 
  -9   6   4        0.91        3.61      2.40 o 
  -8   6   4       37.79       45.42      9.75 o 
  -7   6   4      181.58      182.71      9.23 o 
  -6   6   4       79.43       84.11      4.79 o 
  -5   6   4      390.12      380.71      8.62 o 
  -4   6   4       51.21       52.85      4.47 o 
  -3   6   4       11.72       11.46      1.98 o 
  -2   6   4       42.61       40.72      3.66 o 
  -1   6   4       90.12      111.58      4.50 o 
   0   6   4        4.25        6.41      0.91 o 
   1   6   4     1918.08     2098.07     51.60 o 
   2   6   4      338.75      384.98     12.92 o 
   3   6   4       77.16       57.18      6.09 o 
   4   6   4      270.11      254.13     10.54 o 
   5   6   4       84.59      113.34     12.31 o 
   6   6   4      279.76      303.59      9.33 o 
   7   6   4        3.84        5.24      1.52 o 
   8   6   4        0.28        1.83      1.68 o 
   9   6   4       13.76        9.54      2.61 o 
  -9   7   4       66.83       57.06     12.09 o 
  -8   7   4        3.53        7.49      2.93 o 
  -7   7   4      146.84      158.60     13.21 o 
  -6   7   4      405.41      441.67     13.55 o 
  -5   7   4      214.76      199.50     12.03 o 
  -4   7   4       86.68       73.53      6.22 o 
  -3   7   4        5.22        6.78      1.40 o 
  -2   7   4      489.57      467.20      9.89 o 
  -1   7   4       12.81       11.26      1.82 o 
   0   7   4      304.78      287.37      5.64 o 
   1   7   4       27.85       28.60      3.63 o 
   2   7   4      255.64      273.83      9.12 o 
   3   7   4      190.65      201.42      7.67 o 
   4   7   4       31.07       42.14      5.20 o 
   5   7   4        3.27        7.93      2.08 o 
   6   7   4       55.75       62.69     10.88 o 
   7   7   4       96.73       85.49      7.22 o 
   8   7   4        9.79        9.35      3.27 o 
  -9   8   4       57.71       58.57     13.30 o 
  -8   8   4       64.13       54.83     11.93 o 
  -7   8   4      113.25       95.86      9.51 o 
  -6   8   4      686.27      662.29     23.23 o 
  -5   8   4      156.98      152.71      9.31 o 
  -4   8   4      241.30      251.02      8.89 o 
  -3   8   4      529.68      548.72     11.75 o 
  -2   8   4      336.07      333.67      9.57 o 
  -1   8   4       87.75       90.54      7.26 o 
   0   8   4       16.00       17.91      2.67 o 
   1   8   4        2.46        3.56      1.28 o 
   2   8   4       39.00       44.64      5.45 o 
   3   8   4       47.56       57.46      7.34 o 
   4   8   4       63.32       76.33      8.66 o 
   5   8   4       48.06       52.75      7.50 o 
   6   8   4        1.47        4.52      2.91 o 
   7   8   4        4.49        6.69      2.94 o 
   8   8   4        1.28        3.89      1.83 o 
  -9   9   4        5.48        4.18      2.08 o 
  -8   9   4       96.82       61.15     19.39 o 
  -7   9   4       15.73       15.77      4.06 o 
  -6   9   4       44.24       44.46      6.75 o 
  -5   9   4      256.16      271.10      9.07 o 
  -4   9   4      520.17      553.18     11.32 o 
  -3   9   4        2.14        4.79      1.51 o 
  -2   9   4      725.51      778.34     17.06 o 
  -1   9   4       60.56       59.68      6.83 o 
   0   9   4      498.05      516.13     10.33 o 
   1   9   4     1049.38     1094.57     21.72 o 
   2   9   4       69.10       78.70     10.99 o 
   3   9   4       18.04       30.18      4.51 o 
   4   9   4      172.00      177.63     11.39 o 
   5   9   4       84.11       98.81     11.14 o 
   6   9   4        3.10        5.46      2.59 o 
   7   9   4        2.92        5.65      3.09 o 
   8   9   4        1.64        2.54      2.55 o 
  -8  10   4        6.51        6.92      2.37 o 
  -7  10   4      182.85      200.26     10.49 o 
  -6  10   4       62.74       52.89     11.20 o 
  -5  10   4       12.12        9.15      1.91 o 
  -4  10   4      365.46      369.51     11.10 o 
  -3  10   4       20.25       21.85      2.77 o 
  -2  10   4       48.34       33.83      5.17 o 
  -1  10   4     1016.20     1012.78     17.67 o 
   0  10   4     1479.35     1629.71     24.85 o 
   1  10   4      219.12      218.84      8.98 o 
   2  10   4       73.47       95.03     10.11 o 
   3  10   4      448.20      512.88     17.42 o 
   4  10   4        3.40        6.51      2.25 o 
   5  10   4        0.02        0.95      1.91 o 
   6  10   4       80.83       69.37     12.32 o 
   7  10   4       79.57       59.15     13.74 o 
  -8  11   4      100.87       83.98     13.51 o 
  -7  11   4        8.14        9.63      3.98 o 
  -6  11   4        2.82        3.69      2.13 o 
  -5  11   4       42.20       44.05      6.97 o 
  -4  11   4        1.25        4.93      1.90 o 
  -3  11   4        0.71        3.81      1.73 o 
  -2  11   4        0.15        2.26      1.82 o 
  -1  11   4       43.17       45.85      4.79 o 
   0  11   4        9.00       13.11      2.30 o 
   1  11   4     1655.28     1738.20     44.65 o 
   2  11   4      187.26      217.56     11.23 o 
   3  11   4      264.33      277.11     14.23 o 
   4  11   4        1.98        6.82      2.37 o 
   5  11   4        0.02        1.29      2.39 o 
   6  11   4        9.49        6.90      2.76 o 
   7  11   4        6.49        5.09      2.52 o 
  -7  12   4       36.76       36.42     11.38 o 
  -6  12   4       19.67       15.24      4.23 o 
  -5  12   4        0.01        0.52      2.19 o 
  -4  12   4       69.19       51.01      7.88 o 
  -3  12   4       15.83       19.27      3.62 o 
  -2  12   4       21.10       18.50      3.67 o 
  -1  12   4      245.04      221.60     15.15 o 
   0  12   4      166.96      140.17      9.06 o 
   1  12   4       88.36       77.96      8.01 o 
   2  12   4        7.83       10.43      2.20 o 
   3  12   4      301.31      303.54     13.38 o 
   4  12   4       92.55       81.56     12.40 o 
   5  12   4        0.01        5.88      2.61 o 
   6  12   4        5.78        4.81      2.36 o 
  -6  13   4       93.56      105.73     17.67 o 
  -5  13   4       30.63       34.05      9.25 o 
  -4  13   4       20.15       21.01      4.74 o 
  -3  13   4       52.43       43.51      9.41 o 
  -2  13   4       24.96       21.83      5.57 o 
  -1  13   4       19.56       23.07      4.14 o 
   0  13   4       13.44       11.05      2.39 o 
   1  13   4        0.06        2.66      1.81 o 
   2  13   4       14.09       18.61      3.24 o 
   3  13   4        0.81        2.63      1.53 o 
   4  13   4        5.80        3.33      2.42 o 
   5  13   4        6.26        5.75      2.50 o 
  -5  14   4       18.22       18.65      6.96 o 
  -4  14   4        3.07        4.49      2.96 o 
  -3  14   4       83.08       63.20     12.59 o 
  -2  14   4        7.46        8.95      2.16 o 
  -1  14   4       37.19       40.62      8.35 o 
   0  14   4        0.05        4.27      1.78 o 
   1  14   4       11.20       13.65      2.98 o 
   2  14   4       24.55       24.35      3.67 o 
   3  14   4        0.41        2.16      2.10 o 
   4  14   4       21.74       16.93      3.17 o 
  -3  15   4        5.05        6.16      1.79 o 
  -2  15   4       10.46        9.77      2.50 o 
  -1  15   4       18.04       20.42      4.49 o 
   0  15   4       27.98       24.91      6.23 o 
   1  15   4        3.47        5.50      1.53 o 
   2  15   4        7.98        8.22      2.22 o 
  -9   0   5      416.76      433.34     26.70 o 
  -7   0   5      636.40      658.46     18.73 o 
  -5   0   5       22.33       25.12      2.78 o 
  -3   0   5       43.08       30.74      3.64 o 
  -1   0   5       23.45       32.26      1.18 o 
   1   0   5       42.81       42.61      5.51 o 
   3   0   5     1002.00      924.71     51.15 o 
   5   0   5       33.44       41.53      7.41 o 
   7   0   5        7.24        6.96      2.36 o 
   9   0   5        3.45        5.75      3.06 o 
 -10   1   5      255.70      282.13     10.38 o 
  -9   1   5      318.03      330.38     18.37 o 
  -8   1   5        0.00        1.86      1.59 o 
  -7   1   5        9.46        7.21      1.34 o 
  -6   1   5      176.54      175.92      4.34 o 
  -5   1   5       90.26       94.74      3.14 o 
  -4   1   5        3.82        3.73      0.75 o 
  -3   1   5       48.56       44.66      1.45 o 
  -2   1   5      210.91      227.78      2.98 o 
  -1   1   5      871.42      905.27      9.16 o 
   0   1   5        3.81        5.01      0.67 o 
   1   1   5       72.77       64.51      1.70 o 
   2   1   5        0.72        2.31      0.56 o 
   3   1   5        0.36        2.31      1.03 o 
   4   1   5      202.07      210.57      4.79 o 
   5   1   5       69.91       62.76      9.59 o 
   6   1   5       25.41       27.12      3.28 o 
   7   1   5       83.80       80.99      4.60 o 
   8   1   5      490.70      493.99     15.12 o 
   9   1   5       32.36       27.03      5.83 o 
 -10   2   5        0.63        2.99      2.34 o 
  -9   2   5       65.76       59.95     13.26 o 
  -8   2   5      164.83      175.76      9.27 o 
  -7   2   5      284.19      286.38      8.99 o 
  -6   2   5      301.11      245.47     35.08 o 
  -5   2   5       15.87       17.64      2.68 o 
  -4   2   5      144.99      148.40      3.33 o 
  -3   2   5      661.11      672.65     18.18 o 
  -2   2   5      183.04      187.04      5.42 o 
  -1   2   5      543.83      539.49      6.91 o 
   0   2   5     1175.10     1063.56     12.41 o 
   1   2   5      292.26      279.53      5.52 o 
   2   2   5       22.24       22.38      2.34 o 
   3   2   5       15.22       15.57      1.86 o 
   4   2   5       60.11       55.81      4.70 o 
   5   2   5       17.85       21.00      2.63 o 
   6   2   5      877.59      914.44     22.12 o 
   7   2   5       45.11       43.00      5.37 o 
   8   2   5        0.86        4.88      1.42 o 
   9   2   5        3.04        3.74      1.20 o 
 -10   3   5        0.11        3.61      4.25 o 
  -9   3   5        1.83        1.28      3.65 o 
  -8   3   5      270.21      290.69      9.42 o 
  -7   3   5       81.66       74.86      8.72 o 
  -6   3   5       48.42       55.66      8.18 o 
  -5   3   5       45.64       48.44      6.62 o 
  -4   3   5      590.78      629.15     12.05 o 
  -3   3   5     2183.90     2285.49     47.87 o 
  -2   3   5      137.98      140.17      3.55 o 
  -1   3   5       74.16       59.95      1.82 o 
   0   3   5      321.26      295.14      4.71 o 
   1   3   5      313.84      312.94      3.97 o 
   2   3   5      176.60      194.05      6.14 o 
   3   3   5      852.58      886.36     11.90 o 
   4   3   5       58.11       57.55      4.91 o 
   5   3   5      143.11      145.99      4.86 o 
   6   3   5       78.79       87.25      5.03 o 
   7   3   5       15.76       15.75      2.89 o 
   8   3   5      152.12      151.79      6.76 o 
   9   3   5       68.56       58.35      9.20 o 
 -10   4   5        3.39        2.15      3.83 o 
  -9   4   5      260.84      290.58     15.99 o 
  -8   4   5        8.05       11.74      3.34 o 
  -7   4   5       26.50       27.20      4.69 o 
  -6   4   5       19.46       18.00      2.75 o 
  -5   4   5      176.74      199.59      7.21 o 
  -4   4   5      230.23      258.57      7.11 o 
  -3   4   5      583.58      576.56      8.21 o 
  -2   4   5      120.13      116.02      4.00 o 
  -1   4   5      278.76      280.37      4.54 o 
   0   4   5     1450.53     1413.90     19.77 o 
   1   4   5      627.87      594.24      7.24 o 
   2   4   5      332.90      350.46      5.94 o 
   3   4   5       25.17       28.69      3.20 o 
   4   4   5        1.09        1.69      1.24 o 
   5   4   5       88.27       91.80      3.73 o 
   6   4   5        3.84        5.16      1.48 o 
   7   4   5        0.26        2.14      1.80 o 
   8   4   5       44.68       32.47      5.48 o 
   9   4   5        5.25        3.72      1.17 o 
 -10   5   5       26.33       20.26      7.54 o 
  -9   5   5       51.95       52.19      9.42 o 
  -8   5   5       30.02       26.64      4.44 o 
  -7   5   5        8.02        5.75      2.06 o 
  -6   5   5      611.26      674.09     23.15 o 
  -5   5   5        7.04        6.14      1.81 o 
  -4   5   5       31.91       31.13      2.22 o 
  -3   5   5      321.57      266.04     19.19 o 
  -2   5   5      213.95      214.09      5.66 o 
  -1   5   5      150.12      154.62      5.34 o 
   0   5   5        0.01        2.88      1.14 o 
   1   5   5      165.25      182.48      3.68 o 
   2   5   5      381.39      371.38      8.63 o 
   3   5   5      172.60      165.54      5.09 o 
   4   5   5      219.98      201.78      6.59 o 
   5   5   5       22.04       26.58      3.34 o 
   6   5   5      155.29      161.93      5.41 o 
   7   5   5       46.42       39.33      6.75 o 
   8   5   5       23.01       19.40      5.12 o 
   9   5   5       10.94        7.86      2.39 o 
 -10   6   5        5.17        6.25      5.24 o 
  -9   6   5      151.08      126.35      6.29 o 
  -8   6   5       17.99       15.45      3.24 o 
  -7   6   5      124.11      121.59     13.72 o 
  -6   6   5        8.11        7.92      2.31 o 
  -5   6   5      143.97      123.54     13.68 o 
  -4   6   5      335.01      328.28      9.71 o 
  -3   6   5      714.40      701.32     14.31 o 
  -2   6   5      360.17      330.36      5.79 o 
  -1   6   5       88.84       89.97      5.84 o 
   0   6   5       55.91       55.43      4.94 o 
   1   6   5       37.55       43.88      3.20 o 
   2   6   5        4.61        8.78      1.71 o 
   3   6   5        6.74        7.69      1.60 o 
   4   6   5        0.37        2.55      1.53 o 
   5   6   5      105.39      114.45      7.83 o 
   6   6   5       15.87       16.65      2.50 o 
   7   6   5       22.14       21.91      4.61 o 
   8   6   5        5.58        5.33      1.56 o 
  -9   7   5       35.63       27.59      7.95 o 
  -8   7   5        6.98        3.95      2.52 o 
  -7   7   5      475.85      492.43     15.85 o 
  -6   7   5       98.13       97.41      8.46 o 
  -5   7   5      126.07      132.99      5.65 o 
  -4   7   5      677.74      673.30     14.00 o 
  -3   7   5      605.34      596.54     14.49 o 
  -2   7   5      170.45      167.58      5.00 o 
  -1   7   5      655.91      647.33     12.29 o 
   0   7   5       14.54       16.64      2.39 o 
   1   7   5      477.44      444.24     14.62 o 
   2   7   5      179.12      201.47      9.53 o 
   3   7   5       17.72       22.53      3.64 o 
   4   7   5        0.24        2.15      1.45 o 
   5   7   5       53.07       53.37      8.09 o 
   6   7   5       82.90       78.75      7.18 o 
   7   7   5       32.30       28.95      6.16 o 
   8   7   5        1.06        4.12      1.83 o 
  -9   8   5       10.13        7.14      2.77 o 
  -8   8   5       35.48       32.86     10.28 o 
  -7   8   5       19.44       21.58      4.50 o 
  -6   8   5      160.70      170.74     10.51 o 
  -5   8   5       36.42       33.35      5.13 o 
  -4   8   5      309.90      292.67      7.97 o 
  -3   8   5      707.42      750.02     15.15 o 
  -2   8   5      471.43      478.29     10.66 o 
  -1   8   5       32.02       37.60      4.84 o 
   0   8   5        9.11        9.07      1.55 o 
   1   8   5       56.22       68.96      6.93 o 
   2   8   5      204.39      213.51      8.63 o 
   3   8   5       48.78       64.85      7.95 o 
   4   8   5       21.39       23.45      3.75 o 
   5   8   5        9.34        7.59      2.44 o 
   6   8   5        9.08       10.69      3.73 o 
   7   8   5        8.41        9.03      3.04 o 
   8   8   5       26.18       16.75      5.72 o 
  -8   9   5       18.94       12.44      4.15 o 
  -7   9   5       19.15       22.98      6.07 o 
  -6   9   5      648.59      690.08     17.93 o 
  -5   9   5      372.75      392.62     11.29 o 
  -4   9   5       16.95       16.40      2.71 o 
  -3   9   5       23.08       23.35      3.90 o 
  -2   9   5      129.42      133.80      5.60 o 
  -1   9   5     1004.29     1008.29     17.49 o 
   0   9   5      138.76      146.89      7.09 o 
   1   9   5       14.63       13.63      2.04 o 
   2   9   5       23.65       27.92      4.19 o 
   3   9   5      141.09      156.49     11.37 o 
   4   9   5      122.96      130.98      9.69 o 
   5   9   5      194.87      199.62     10.90 o 
   6   9   5        1.47        3.18      2.30 o 
   7   9   5        4.73        5.39      3.18 o 
  -8  10   5       13.17       10.49      2.92 o 
  -7  10   5       12.72        8.72      3.34 o 
  -6  10   5       33.18       28.74      6.00 o 
  -5  10   5       67.25       73.36     12.41 o 
  -4  10   5        0.07        2.07      1.77 o 
  -3  10   5      172.57      177.73      7.86 o 
  -2  10   5       33.10       35.51      4.55 o 
  -1  10   5       42.90       52.05      6.79 o 
   0  10   5      245.75      237.34     10.00 o 
   1  10   5       50.94       40.77      4.21 o 
   2  10   5       19.65       16.76      2.88 o 
   3  10   5       60.69       40.46      7.98 o 
   4  10   5        0.38        4.64      2.31 o 
   5  10   5       13.98       12.74      3.58 o 
   6  10   5        1.36        5.09      3.76 o 
   7  10   5       49.10       29.74      8.28 o 
  -7  11   5        1.40        5.53      1.87 o 
  -6  11   5        0.72        3.81      1.91 o 
  -5  11   5        0.80        5.32      1.84 o 
  -4  11   5       79.24       83.13      5.23 o 
  -3  11   5       18.66       16.91      2.78 o 
  -2  11   5       18.35       15.10      3.06 o 
  -1  11   5        3.57        3.71      1.63 o 
   0  11   5       26.93       21.78      3.67 o 
   1  11   5       15.89       26.53      3.45 o 
   2  11   5        6.57        9.02      2.82 o 
   3  11   5      433.85      435.36     12.69 o 
   4  11   5       20.44       12.78      3.16 o 
   5  11   5      179.57      187.70     19.69 o 
   6  11   5        6.12        4.52      2.71 o 
  -7  12   5       41.32       41.35     16.05 o 
  -6  12   5        1.34        4.33      2.21 o 
  -5  12   5      101.01      124.62     12.93 o 
  -4  12   5       35.48       31.17      6.47 o 
  -3  12   5       15.69       20.00      3.42 o 
  -2  12   5      107.46      108.30      7.08 o 
  -1  12   5       14.47       19.66      2.98 o 
   0  12   5       73.00       73.63      9.06 o 
   1  12   5      132.23      113.89      7.87 o 
   2  12   5      220.06      225.76     11.25 o 
   3  12   5        3.57        6.66      2.63 o 
   4  12   5        3.07        6.28      2.61 o 
   5  12   5       21.76       18.95      5.15 o 
  -6  13   5        0.00        3.12      2.09 o 
  -5  13   5       65.41      100.29     14.16 o 
  -4  13   5       23.31       36.19      8.07 o 
  -3  13   5        1.31        3.15      1.86 o 
  -2  13   5       47.13       41.73      9.60 o 
  -1  13   5      100.39      117.40     10.60 o 
   0  13   5        1.03        2.20      1.78 o 
   1  13   5       73.59       63.03     11.12 o 
   2  13   5       19.55       19.17      4.21 o 
   3  13   5       16.45       11.75      3.05 o 
   4  13   5       35.11       23.36      5.60 o 
  -5  14   5       35.02       28.47      9.50 o 
  -4  14   5        0.13        4.48      2.27 o 
  -3  14   5        9.39       10.40      2.53 o 
  -2  14   5       75.65       91.92     10.69 o 
  -1  14   5       15.29       17.25      4.59 o 
   0  14   5        6.28        8.56      2.59 o 
   1  14   5        0.47        4.84      2.21 o 
   2  14   5       18.11       16.61      3.71 o 
   3  14   5        1.32        2.74      1.74 o 
  -3  15   5       32.65       30.77     10.45 o 
  -2  15   5        0.65        2.48      1.47 o 
  -1  15   5        6.52        6.03      1.92 o 
   0  15   5        3.13        3.00      1.61 o 
   1  15   5        1.24        4.84      1.75 o 
 -10   0   6      442.63      405.79     34.05 o 
  -8   0   6      437.59      455.22     16.88 o 
  -6   0   6      115.05      113.62      4.24 o 
  -4   0   6       28.89       18.82      1.50 o 
  -2   0   6       35.06       56.17      2.46 o 
   0   0   6      443.70      446.16      9.01 o 
   2   0   6     2417.79     2483.13     99.77 o 
   4   0   6      104.17      101.99      8.33 o 
   6   0   6     2480.08     2837.36     59.35 o 
   8   0   6      658.86      667.24     28.08 o 
 -10   1   6      137.62      134.73     18.60 o 
  -9   1   6       31.63       27.52      7.29 o 
  -8   1   6       81.96       76.85     12.67 o 
  -7   1   6      980.74     1047.55     31.29 o 
  -6   1   6       97.01       87.29      6.62 o 
  -5   1   6        0.70        2.02      0.65 o 
  -4   1   6      162.64      146.22      4.61 o 
  -3   1   6        4.08        6.82      0.72 o 
  -2   1   6     1383.02     1448.69     28.27 o 
  -1   1   6     3276.72     3187.61     48.30 o 
   0   1   6      655.62      713.60      9.70 o 
   1   1   6      112.44      112.52      4.20 o 
   2   1   6      229.19      239.46      4.06 o 
   3   1   6       20.15       22.35      2.13 o 
   4   1   6        2.17        2.38      0.60 o 
   5   1   6       52.58       54.56      4.56 o 
   6   1   6      739.57      796.11     13.67 o 
   7   1   6       16.76       14.41      2.68 o 
   8   1   6      415.03      397.71     12.62 o 
   9   1   6       43.45       26.76     10.29 o 
 -10   2   6       21.80       13.58      6.20 o 
  -9   2   6       16.00       13.03      4.85 o 
  -8   2   6      314.89      324.76     16.07 o 
  -7   2   6        7.80        7.91      1.76 o 
  -6   2   6      363.31      358.01      8.86 o 
  -5   2   6       44.87       49.72      7.08 o 
  -4   2   6      138.26      138.34      5.77 o 
  -3   2   6      446.68      463.29      6.13 o 
  -2   2   6     1308.42     1446.87     15.74 o 
  -1   2   6      248.08      276.74      3.60 o 
   0   2   6      496.51      487.30      9.11 o 
   1   2   6      912.30      995.78     18.71 o 
   2   2   6      355.14      337.24      6.02 o 
   3   2   6        5.63        6.19      0.99 o 
   4   2   6       54.18       55.77      3.29 o 
   5   2   6        0.45        2.17      0.90 o 
   6   2   6       12.60       14.78      2.69 o 
   7   2   6       30.00       28.67      4.62 o 
   8   2   6       24.16       13.75      2.91 o 
   9   2   6       48.95       33.72      9.59 o 
 -10   3   6       47.46       39.89     13.02 o 
  -9   3   6      102.32      110.09     21.09 o 
  -8   3   6      363.56      347.40     11.18 o 
  -7   3   6      642.96      694.65     23.78 o 
  -6   3   6       26.20       30.43      5.05 o 
  -5   3   6      104.35      100.07      6.41 o 
  -4   3   6       13.97        8.84      1.76 o 
  -3   3   6        0.33        1.59      0.51 o 
  -2   3   6        3.92        6.55      0.81 o 
  -1   3   6       53.43       33.28      1.81 o 
   0   3   6      973.47     1013.03     11.52 o 
   1   3   6     1541.33     1696.98     31.67 o 
   2   3   6      125.18      126.79      4.70 o 
   3   3   6       35.48       43.71      4.81 o 
   4   3   6       23.13       24.86      3.34 o 
   5   3   6        7.63        5.26      1.26 o 
   6   3   6       19.20       22.52      4.10 o 
   7   3   6       37.25       30.97      4.82 o 
   8   3   6       59.26       38.97      8.01 o 
   9   3   6        0.05        1.54      1.37 o 
 -10   4   6        9.48        9.71      3.60 o 
  -9   4   6       59.06       50.21     13.43 o 
  -8   4   6       53.49       54.83      4.52 o 
  -7   4   6      205.48      204.63      8.34 o 
  -6   4   6      236.21      238.25      7.54 o 
  -5   4   6      128.03      125.24      8.53 o 
  -4   4   6      137.43      156.52      8.60 o 
  -3   4   6      225.23      238.21      4.39 o 
  -2   4   6       86.72       83.17      3.37 o 
  -1   4   6      794.84      939.42     11.78 o 
   0   4   6      949.50     1003.66     14.84 o 
   1   4   6      400.44      385.52      7.05 o 
   2   4   6      819.37      892.94     23.11 o 
   3   4   6       91.00      106.15      3.87 o 
   4   4   6       10.26       11.65      1.72 o 
   5   4   6       31.73       31.34      4.49 o 
   6   4   6        1.00        2.69      1.71 o 
   7   4   6       39.08       36.24      6.34 o 
   8   4   6        2.71        3.35      2.87 o 
 -10   5   6       25.03       20.27      7.10 o 
  -9   5   6      249.36      268.08     27.55 o 
  -8   5   6        0.01        3.01      1.68 o 
  -7   5   6        8.64       10.05      3.13 o 
  -6   5   6       16.14       14.70      3.09 o 
  -5   5   6       38.95       33.80      3.96 o 
  -4   5   6        0.54        4.45      1.87 o 
  -3   5   6      204.57      185.08      5.24 o 
  -2   5   6      625.13      630.26     12.56 o 
  -1   5   6      155.12      152.98      4.72 o 
   0   5   6      643.12      649.70     10.54 o 
   1   5   6      552.49      592.21     14.14 o 
   2   5   6      309.29      325.21      9.11 o 
   3   5   6       24.55       24.77      3.38 o 
   4   5   6       68.72       60.59      4.47 o 
   5   5   6      210.36      221.75      7.72 o 
   6   5   6       63.67       60.21      4.26 o 
   7   5   6        5.54        7.72      1.94 o 
   8   5   6        0.49        3.89      2.55 o 
  -9   6   6        2.86        5.21      2.34 o 
  -8   6   6      118.67      112.94      7.20 o 
  -7   6   6        0.41        4.02      2.32 o 
  -6   6   6       35.36       37.54      5.69 o 
  -5   6   6      166.50      159.77     12.01 o 
  -4   6   6       17.56       13.80      2.24 o 
  -3   6   6      463.79      463.52     11.99 o 
  -2   6   6      276.35      256.88      5.87 o 
  -1   6   6      180.52      175.45      5.45 o 
   0   6   6      160.52      162.26      6.33 o 
   1   6   6        2.03        4.59      1.12 o 
   2   6   6       52.39       48.93      5.46 o 
   3   6   6      721.08      741.94     25.67 o 
   4   6   6        2.16        4.62      1.39 o 
   5   6   6       24.32       27.98      5.24 o 
   6   6   6      140.43      139.47      9.43 o 
   7   6   6       58.88       42.37     11.18 o 
   8   6   6       49.73       39.08     11.38 o 
  -9   7   6       17.50       18.98      6.22 o 
  -8   7   6        0.09        2.92      2.40 o 
  -7   7   6       63.99       51.12      9.04 o 
  -6   7   6        2.66       10.02      2.68 o 
  -5   7   6      380.97      367.36     13.61 o 
  -4   7   6     1000.51     1056.93     20.17 o 
  -3   7   6      260.72      260.90      6.35 o 
  -2   7   6      188.67      141.73      5.58 o 
  -1   7   6       23.89       21.05      2.98 o 
   0   7   6      232.00      222.23     10.67 o 
   1   7   6       22.75       23.01      2.76 o 
   2   7   6      202.94      198.65     10.39 o 
   3   7   6        1.63       -0.24      1.66 o 
   4   7   6       69.19       88.20     12.37 o 
   5   7   6       95.88      110.72      8.26 o 
   6   7   6        6.28        8.80      2.45 o 
   7   7   6       14.47       14.73      3.67 o 
   8   7   6       11.85       10.48      3.93 o 
  -9   8   6        1.10        3.86      2.20 o 
  -8   8   6        3.84        3.30      2.40 o 
  -7   8   6      148.76      155.43     15.80 o 
  -6   8   6       95.68       84.80     14.22 o 
  -5   8   6       90.51       81.47     12.51 o 
  -4   8   6      725.13      639.93     13.96 o 
  -3   8   6        3.65        7.88      1.89 o 
  -2   8   6      585.20      590.55     15.17 o 
  -1   8   6      336.24      335.34      9.89 o 
   0   8   6      104.65      112.74      8.82 o 
   1   8   6        0.05        2.20      1.29 o 
   2   8   6        3.27        2.85      2.02 o 
   3   8   6        3.01        4.89      1.95 o 
   4   8   6        0.49        4.86      2.31 o 
   5   8   6        0.40        3.95      3.23 o 
   6   8   6        2.82        3.36      1.77 o 
   7   8   6        8.81        6.98      3.02 o 
  -8   9   6       13.28        9.81      3.64 o 
  -7   9   6        1.13        1.84      3.08 o 
  -6   9   6       81.91       61.12     12.76 o 
  -5   9   6      204.08      187.29      8.55 o 
  -4   9   6       30.78       30.60      5.71 o 
  -3   9   6      320.27      343.35      8.15 o 
  -2   9   6      728.34      756.61     14.91 o 
  -1   9   6      107.52      110.98      5.11 o 
   0   9   6      348.13      376.09     10.22 o 
   1   9   6        7.36        8.20      1.97 o 
   2   9   6      282.54      312.29     11.40 o 
   3   9   6      582.33      629.83     19.59 o 
   4   9   6       21.99       25.12      4.59 o 
   5   9   6        6.21        8.69      2.95 o 
   6   9   6       76.84       85.81      7.88 o 
   7   9   6       57.26       41.86     11.45 o 
  -8  10   6        1.48        3.03      1.78 o 
  -7  10   6        0.00        2.09      2.67 o 
  -6  10   6       24.39       15.77      3.88 o 
  -5  10   6      148.21      150.00      9.12 o 
  -4  10   6       46.36       33.95      4.84 o 
  -3  10   6       37.49       24.85      4.25 o 
  -2  10   6      458.22      467.89     13.23 o 
  -1  10   6       16.54       17.58      3.27 o 
   0  10   6       50.13       44.84      5.61 o 
   1  10   6      333.62      336.47     10.13 o 
   2  10   6      588.22      653.22     18.56 o 
   3  10   6        0.56        0.82      2.33 o 
   4  10   6       75.11       82.63     14.16 o 
   5  10   6      307.39      332.27     13.00 o 
   6  10   6        0.37        3.75      2.16 o 
  -7  11   6        5.44        8.35      3.04 o 
  -6  11   6      110.06      119.64     12.51 o 
  -5  11   6        2.31        4.49      2.55 o 
  -4  11   6        2.62        3.91      1.37 o 
  -3  11   6       41.50       50.31      4.11 o 
  -2  11   6        4.56        7.19      2.08 o 
  -1  11   6        0.70        4.55      2.00 o 
   0  11   6        1.02        3.00      1.77 o 
   1  11   6      166.32      167.74     10.13 o 
   2  11   6       13.82       18.04      2.78 o 
   3  11   6      962.66      908.35     58.29 o 
   4  11   6       61.12       55.53     13.56 o 
   5  11   6       43.94       33.14      8.85 o 
   6  11   6        5.72        2.82      2.36 o 
  -6  12   6        1.70        4.82      2.61 o 
  -5  12   6       18.75       26.51      7.81 o 
  -4  12   6        6.74        6.19      2.80 o 
  -3  12   6        0.38        3.88      2.60 o 
  -2  12   6       33.64       21.21      5.45 o 
  -1  12   6       13.95       16.16      2.64 o 
   0  12   6       10.65       15.62      2.87 o 
   1  12   6      117.12       92.17     12.76 o 
   2  12   6       92.76       79.54     11.79 o 
   3  12   6        0.06        3.88      1.95 o 
   4  12   6        0.94        2.75      2.00 o 
   5  12   6      245.44      253.32     29.07 o 
  -5  13   6        2.65        3.29      2.98 o 
  -4  13   6      164.37      211.54     18.78 o 
  -3  13   6       34.42       40.00      8.25 o 
  -2  13   6       21.21       20.87      5.23 o 
  -1  13   6       21.65       13.83      3.08 o 
   0  13   6        6.54        8.89      1.92 o 
   1  13   6       17.20       12.57      3.15 o 
   2  13   6       21.28       21.72      4.32 o 
   3  13   6        2.42        4.31      1.93 o 
   4  13   6       23.36       18.59      4.86 o 
  -4  14   6        1.33        1.93      2.09 o 
  -3  14   6        1.99        3.16      2.90 o 
  -2  14   6       22.93       26.11      5.32 o 
  -1  14   6       99.90       99.62     10.18 o 
   0  14   6        3.06        6.10      2.22 o 
   1  14   6       40.75       43.65      9.55 o 
   2  14   6        0.65        2.85      1.70 o 
   3  14   6        0.60        1.42      3.85 o 
  -2  15   6       40.08       35.50     12.28 o 
  -1  15   6       15.34       10.17      3.45 o 
   0  15   6        9.23        8.67      2.62 o 
  -9   0   7      180.90      161.54     37.52 o 
  -7   0   7     1196.13     1242.86     70.40 o 
  -5   0   7     1099.23     1083.68     31.39 o 
  -3   0   7       34.68       36.45      3.11 o 
  -1   0   7       65.79       62.85      3.55 o 
   1   0   7      291.04      300.65     15.59 o 
   3   0   7       46.96       45.06      7.65 o 
   5   0   7      224.86      231.06      9.62 o 
   7   0   7       11.79        5.45      5.60 o 
 -10   1   7       56.02       48.10     14.31 o 
  -9   1   7      176.43      184.69     15.80 o 
  -8   1   7      579.93      629.39     15.99 o 
  -7   1   7      360.98      386.34     18.42 o 
  -6   1   7       49.90       49.44      7.27 o 
  -5   1   7       43.50       38.19      3.54 o 
  -4   1   7       77.22       87.10      2.40 o 
  -3   1   7      178.24      177.45      3.12 o 
  -2   1   7       22.22       24.19      1.65 o 
  -1   1   7       27.15       21.94      1.52 o 
   0   1   7       72.63       74.76      4.55 o 
   1   1   7      169.49      159.80      3.40 o 
   2   1   7        2.06        2.29      1.06 o 
   3   1   7       31.07       25.65      2.87 o 
   4   1   7       11.80        9.15      1.34 o 
   5   1   7       39.29       40.40      4.54 o 
   6   1   7       79.07       70.56      3.38 o 
   7   1   7       47.01       38.54      9.03 o 
   8   1   7        0.23        5.22      2.24 o 
 -10   2   7       11.57       10.67      5.50 o 
  -9   2   7       33.27       39.14      9.72 o 
  -8   2   7       42.56       54.07      9.08 o 
  -7   2   7       64.51       53.50      7.42 o 
  -6   2   7      594.23      605.58     13.84 o 
  -5   2   7      966.48      950.09     26.15 o 
  -4   2   7      515.44      500.49     14.40 o 
  -3   2   7      100.36      102.10      4.31 o 
  -2   2   7      184.25      190.48      3.49 o 
  -1   2   7      209.91      210.26      3.10 o 
   0   2   7       42.39       41.91      4.12 o 
   1   2   7      215.30      206.60      4.85 o 
   2   2   7      316.68      301.90      6.93 o 
   3   2   7       11.23       11.82      1.86 o 
   4   2   7        8.95        8.53      1.48 o 
   5   2   7        1.43        2.66      1.24 o 
   6   2   7        7.07        5.39      1.42 o 
   7   2   7       14.68       12.55      4.12 o 
   8   2   7      187.38      181.10     13.24 o 
 -10   3   7       15.26       10.30      6.01 o 
  -9   3   7      122.36      137.41     10.04 o 
  -8   3   7        0.01        3.38      2.23 o 
  -7   3   7       34.19       38.20      6.65 o 
  -6   3   7      257.49      274.68      9.60 o 
  -5   3   7       34.08       24.44      3.76 o 
  -4   3   7      316.08      308.49      9.57 o 
  -3   3   7      228.37      205.71      4.63 o 
  -2   3   7      230.62      249.74      4.82 o 
  -1   3   7      830.67      851.15      9.50 o 
   0   3   7        0.03        1.90      0.94 o 
   1   3   7       43.31       42.52      3.34 o 
   2   3   7       25.30       24.17      3.61 o 
   3   3   7       91.38       88.37      5.87 o 
   4   3   7       47.51       46.63      2.79 o 
   5   3   7      151.09      149.09      6.24 o 
   6   3   7        2.76        5.56      1.73 o 
   7   3   7       50.76       36.15      7.58 o 
   8   3   7       74.28       53.76     16.17 o 
 -10   4   7        2.88        1.98      2.60 o 
  -9   4   7        0.26        5.63      2.12 o 
  -8   4   7        5.60        7.37      3.04 o 
  -7   4   7      564.00      552.10     19.52 o 
  -6   4   7       13.19        8.88      1.83 o 
  -5   4   7       75.63       72.37      7.04 o 
  -4   4   7      275.21      268.84      8.90 o 
  -3   4   7      100.23      119.43      3.02 o 
  -2   4   7      186.79      195.94      4.12 o 
  -1   4   7      506.76      522.33      9.80 o 
   0   4   7       20.92       19.50      2.14 o 
   1   4   7      150.19      107.28     12.74 o 
   2   4   7      260.25      254.21      5.69 o 
   3   4   7      221.12      215.86     11.65 o 
   4   4   7      119.11      123.74      5.38 o 
   5   4   7       14.35       18.27      3.17 o 
   6   4   7        3.30        5.14      1.84 o 
   7   4   7       26.64       22.87      5.67 o 
   8   4   7        3.34        2.61      1.93 o 
  -9   5   7      109.05      106.46     25.72 o 
  -8   5   7       29.49       26.24      4.44 o 
  -7   5   7       55.25       51.99      8.07 o 
  -6   5   7       68.23       63.23      6.28 o 
  -5   5   7        2.48        1.71      1.72 o 
  -4   5   7      459.78      495.43     12.28 o 
  -3   5   7       10.93        9.94      1.87 o 
  -2   5   7      100.20       98.51      5.04 o 
  -1   5   7       86.85       86.58      4.56 o 
   0   5   7      243.87      227.93      5.56 o 
   1   5   7       25.03       19.14      4.40 o 
   2   5   7       49.89       44.11      4.91 o 
   3   5   7       94.71       80.28      8.71 o 
   4   5   7       73.31       71.47      5.68 o 
   5   5   7       65.86       69.44      5.02 o 
   6   5   7       42.70       37.68      8.41 o 
   7   5   7        0.36        1.65      2.24 o 
   8   5   7       26.01       19.38      7.32 o 
  -9   6   7       92.26       99.96     24.27 o 
  -8   6   7        6.51        3.97      1.85 o 
  -7   6   7       97.52       87.28      9.05 o 
  -6   6   7        0.10        3.81      1.74 o 
  -5   6   7      335.12      309.81     12.06 o 
  -4   6   7       47.56       45.51      4.72 o 
  -3   6   7       86.40       88.26      5.54 o 
  -2   6   7      203.65      182.72      6.68 o 
  -1   6   7     1042.86     1025.92     33.24 o 
   0   6   7      199.17      200.32      6.59 o 
   1   6   7       48.43       40.34      3.65 o 
   2   6   7       20.04       21.39      3.46 o 
   3   6   7       12.77       18.47      4.00 o 
   4   6   7       12.26       13.86      3.72 o 
   5   6   7       38.68       35.16      6.01 o 
   6   6   7        0.00        1.25      2.29 o 
   7   6   7       28.58       23.56      8.06 o 
  -9   7   7       27.29       28.48      8.79 o 
  -8   7   7       23.65       15.08      3.11 o 
  -7   7   7       45.51       33.16      7.40 o 
  -6   7   7        7.09        4.23      2.13 o 
  -5   7   7      526.23      526.82     19.20 o 
  -4   7   7       78.81       65.66      4.83 o 
  -3   7   7      139.98      150.08      6.16 o 
  -2   7   7      606.43      578.49     14.64 o 
  -1   7   7      224.37      230.07      8.09 o 
   0   7   7      266.16      284.92      9.61 o 
   1   7   7      698.12      686.30     38.73 o 
   2   7   7        5.46        4.36      1.28 o 
   3   7   7      284.75      298.69     12.44 o 
   4   7   7       91.38      104.26      7.08 o 
   5   7   7        2.31        4.09      2.09 o 
   6   7   7        2.26        4.60      2.23 o 
   7   7   7       17.61       10.84      3.88 o 
  -8   8   7        8.94        7.42      2.31 o 
  -7   8   7        0.74        2.11      2.08 o 
  -6   8   7      117.24      141.51      7.25 o 
  -5   8   7       20.08       19.65      4.91 o 
  -4   8   7       93.63      100.23      7.75 o 
  -3   8   7        4.66        5.79      1.64 o 
  -2   8   7      500.12      472.18     10.08 o 
  -1   8   7      873.70      892.34     27.90 o 
   0   8   7      346.62      348.83      9.11 o 
   1   8   7        1.94        3.42      1.33 o 
   2   8   7       28.67       31.13      3.93 o 
   3   8   7       17.60       24.81      4.46 o 
   4   8   7      119.75      141.85     10.77 o 
   5   8   7        1.49        4.26      2.04 o 
   6   8   7        1.75        4.18      2.39 o 
   7   8   7       24.95       16.31      4.89 o 
  -8   9   7        9.08        6.61      2.78 o 
  -7   9   7       13.79       16.07      6.51 o 
  -6   9   7        7.73        3.16      2.50 o 
  -5   9   7       27.52       34.52      6.67 o 
  -4   9   7      651.27      656.98     19.08 o 
  -3   9   7      302.66      307.99      9.75 o 
  -2   9   7        0.69        2.60      1.22 o 
  -1   9   7       30.63       30.36      3.56 o 
   0   9   7       96.45      100.78      7.59 o 
   1   9   7      413.19      430.52     12.89 o 
   2   9   7       18.50       20.45      3.08 o 
   3   9   7       21.90       18.38      3.00 o 
   4   9   7       12.20       11.94      3.31 o 
   5   9   7       80.19       82.32      7.83 o 
   6   9   7       70.94       69.45     10.37 o 
  -7  10   7        9.39        9.06      2.56 o 
  -6  10   7        0.45        1.47      1.94 o 
  -5  10   7        0.02        3.36      2.49 o 
  -4  10   7        0.87        3.02      1.81 o 
  -3  10   7       45.68       54.25      5.27 o 
  -2  10   7        0.61        2.49      1.93 o 
  -1  10   7      125.44      149.56      9.60 o 
   0  10   7       21.30       21.07      3.56 o 
   1  10   7       90.42       99.78     11.20 o 
   2  10   7       59.88       55.13      7.72 o 
   3  10   7       18.94       14.15      2.75 o 
   4  10   7        9.33       10.69      2.08 o 
   5  10   7       42.88       28.01      6.27 o 
   6  10   7        0.52        5.21      2.42 o 
  -7  11   7       46.86       33.21     10.23 o 
  -6  11   7        6.57       10.64      2.98 o 
  -5  11   7       12.93       14.61      4.17 o 
  -4  11   7       11.27       16.24      3.72 o 
  -3  11   7        1.10        2.33      2.20 o 
  -2  11   7       74.62       72.71      7.54 o 
  -1  11   7        1.64        2.94      1.70 o 
   0  11   7        0.26        3.05      1.39 o 
   1  11   7        0.47        1.38      1.57 o 
   2  11   7       34.38       24.81      5.06 o 
   3  11   7        0.00        2.57      2.35 o 
   4  11   7        0.02        4.96      1.94 o 
   5  11   7      174.81      167.29     17.64 o 
  -6  12   7        2.04        3.38      2.10 o 
  -5  12   7       38.05       44.79     15.24 o 
  -4  12   7        0.39        4.09      1.85 o 
  -3  12   7      190.63      261.84     12.12 o 
  -2  12   7       20.19       21.87      4.53 o 
  -1  12   7       11.25       13.88      2.69 o 
   0  12   7       37.96       32.70      5.12 o 
   1  12   7       18.52       21.73      4.44 o 
   2  12   7       36.82       33.24      6.78 o 
   3  12   7       48.49       43.04      8.86 o 
   4  12   7      104.72      105.69     13.44 o 
  -5  13   7      135.94      184.41     21.09 o 
  -4  13   7        2.72        2.19      3.06 o 
  -3  13   7       15.78       21.40      5.47 o 
  -2  13   7       48.58       55.14     13.03 o 
  -1  13   7        4.58        8.11      2.04 o 
   0  13   7       22.26       22.06      4.43 o 
   1  13   7       42.88       36.48      8.27 o 
   2  13   7        1.26        6.84      2.04 o 
   3  13   7       16.76       14.35      3.83 o 
  -3  14   7       53.13       45.79     19.06 o 
  -2  14   7        0.38        4.41      2.18 o 
  -1  14   7       15.40       13.96      3.05 o 
   0  14   7       51.17       42.89     11.63 o 
   1  14   7       41.29       36.81      9.95 o 
 -10   0   8       27.56       18.58      8.36 o 
  -8   0   8      486.15      517.53     26.72 o 
  -6   0   8      345.23      355.29     19.32 o 
  -4   0   8      197.32      213.79      7.08 o 
  -2   0   8       88.56       78.51      2.96 o 
   0   0   8       77.93       70.02      4.34 o 
   2   0   8      385.02      358.19     15.55 o 
   4   0   8      638.88      660.49     16.54 o 
   6   0   8       94.26       85.98     23.66 o 
   8   0   8      321.97      325.36     40.45 o 
 -10   1   8       14.85       20.03      7.07 o 
  -9   1   8      102.99      100.97     21.32 o 
  -8   1   8       26.30       25.05      5.87 o 
  -7   1   8       13.05       10.08      3.85 o 
  -6   1   8      198.00      186.08     10.27 o 
  -5   1   8     1264.63     1307.71     37.82 o 
  -4   1   8      130.59      115.50      3.13 o 
  -3   1   8       12.95       11.88      1.25 o 
  -2   1   8      178.33      165.48      3.50 o 
  -1   1   8       52.58       53.49      2.78 o 
   0   1   8      716.40      739.60     13.59 o 
   1   1   8     1139.37     1139.37     20.35 o 
   2   1   8      156.52      165.93      6.62 o 
   3   1   8       55.02       50.23      5.59 o 
   4   1   8      154.97      156.31      4.02 o 
   5   1   8        3.82        4.07      1.37 o 
   6   1   8        8.25        8.98      3.59 o 
   7   1   8       18.17       16.70      5.12 o 
   8   1   8      185.54      179.39     15.84 o 
 -10   2   8       10.64       12.44      3.18 o 
  -9   2   8        1.50        3.77      2.77 o 
  -8   2   8       32.55       26.78      7.25 o 
  -7   2   8        5.21        5.34      1.95 o 
  -6   2   8      229.17      227.76      9.16 o 
  -5   2   8      113.34      106.36      8.56 o 
  -4   2   8      668.98      675.26     25.43 o 
  -3   2   8      106.09       99.80      4.24 o 
  -2   2   8        4.17        5.44      0.79 o 
  -1   2   8      282.29      302.23      5.65 o 
   0   2   8      237.41      253.16      7.95 o 
   1   2   8       38.32       34.07      3.71 o 
   2   2   8      366.88      401.40     10.93 o 
   3   2   8      106.26      111.70     11.43 o 
   4   2   8       67.07       65.01      3.19 o 
   5   2   8       21.66       23.69      4.19 o 
   6   2   8        0.20        2.06      1.40 o 
   7   2   8        1.59        3.39      2.09 o 
   8   2   8       14.27        8.01      4.35 o 
 -10   3   8        1.30        4.00      2.62 o 
  -9   3   8        3.17        4.42      2.23 o 
  -8   3   8       76.47       81.53     16.02 o 
  -7   3   8      179.07      168.87      6.59 o 
  -6   3   8      812.16      811.01     26.73 o 
  -5   3   8      956.76      988.28     18.62 o 
  -4   3   8        1.47        1.48      1.71 o 
  -3   3   8      185.86      168.66      4.58 o 
  -2   3   8      195.60      189.60      4.73 o 
  -1   3   8        0.08        0.97      0.59 o 
   0   3   8        5.86        8.40      1.42 o 
   1   3   8        0.92        1.59      0.88 o 
   2   3   8      244.38      261.19      6.68 o 
   3   3   8      461.41      516.66     10.96 o 
   4   3   8       43.97       37.35      3.27 o 
   5   3   8        1.96        2.29      1.76 o 
   6   3   8       10.40        8.41      2.35 o 
   7   3   8        0.77        0.20      2.64 o 
   8   3   8        7.21       10.31      3.45 o 
  -9   4   8       15.66       17.63      4.28 o 
  -8   4   8       13.82       19.54      6.46 o 
  -7   4   8        9.81       10.20      5.54 o 
  -6   4   8      114.95      109.01      7.01 o 
  -5   4   8      448.89      442.02     10.76 o 
  -4   4   8      541.18      553.65     13.85 o 
  -3   4   8      413.35      410.28      9.62 o 
  -2   4   8      203.95      199.37      5.59 o 
  -1   4   8      129.92      129.80      5.84 o 
   0   4   8      144.01      151.85      7.17 o 
   1   4   8       73.27       73.51      4.79 o 
   2   4   8      292.51      306.10      8.30 o 
   3   4   8      300.36      312.28      7.42 o 
   4   4   8      264.98      281.15      8.96 o 
   5   4   8       64.27       67.25      5.51 o 
   6   4   8        0.00        5.00      2.40 o 
   7   4   8       29.04       16.40      7.35 o 
  -9   5   8        1.07        2.34      2.80 o 
  -8   5   8       86.15       89.28     14.43 o 
  -7   5   8      315.83      307.00      7.81 o 
  -6   5   8       13.48       14.68      2.79 o 
  -5   5   8        0.00        2.20      1.53 o 
  -4   5   8       37.45       28.87      4.22 o 
  -3   5   8      115.00       95.90      5.13 o 
  -2   5   8       58.82       59.15      4.46 o 
  -1   5   8      241.57      237.37      5.98 o 
   0   5   8      222.74      227.56      9.63 o 
   1   5   8       96.34       99.52      8.08 o 
   2   5   8      300.98      297.05      9.74 o 
   3   5   8       22.91       18.17      3.36 o 
   4   5   8      121.44      137.78     10.13 o 
   5   5   8        0.41        4.58      2.00 o 
   6   5   8        2.49        3.18      1.92 o 
   7   5   8       50.22       29.97      9.69 o 
  -9   6   8       47.87       37.06     10.69 o 
  -8   6   8        4.82        7.44      2.86 o 
  -7   6   8        2.45        3.47      1.43 o 
  -6   6   8      127.46      122.63      6.75 o 
  -5   6   8        5.78        5.96      1.72 o 
  -4   6   8       23.18       22.32      3.90 o 
  -3   6   8      103.76      102.38      4.88 o 
  -2   6   8       19.64       17.73      2.50 o 
  -1   6   8      316.56      327.00      7.35 o 
   0   6   8      456.78      471.37      9.08 o 
   1   6   8      281.37      292.74     10.82 o 
   2   6   8      141.24      136.35     13.80 o 
   3   6   8        6.72        4.84      2.56 o 
   4   6   8      109.74      109.73      7.96 o 
   5   6   8      162.18      158.39      8.89 o 
   6   6   8        5.00        5.07      3.25 o 
   7   6   8        7.23        8.18      3.53 o 
  -9   7   8       24.53       20.62      6.38 o 
  -8   7   8       19.66       21.95      4.62 o 
  -7   7   8       37.48       32.82      6.28 o 
  -6   7   8        7.64       11.50      3.50 o 
  -5   7   8       31.57       28.04      5.67 o 
  -4   7   8        1.30        9.28      2.32 o 
  -3   7   8      524.68      491.63     11.56 o 
  -2   7   8     1074.50     1144.18     22.68 o 
  -1   7   8      130.25      129.45      7.60 o 
   0   7   8       82.58       81.77      7.30 o 
   1   7   8       85.64       94.07      8.47 o 
   2   7   8        8.27        9.02      1.96 o 
   3   7   8       13.33       15.39      3.53 o 
   4   7   8       63.84       69.92      6.27 o 
   5   7   8        0.07       -0.16      2.65 o 
   6   7   8        1.64        3.36      2.46 o 
   7   7   8       37.70       27.54      8.20 o 
  -8   8   8        0.00        0.80      1.45 o 
  -7   8   8        0.11        4.15      3.88 o 
  -6   8   8        2.38        5.55      2.33 o 
  -5   8   8      179.84      187.14      8.21 o 
  -4   8   8      105.67      103.03      6.77 o 
  -3   8   8        3.74        5.32      1.66 o 
  -2   8   8      365.05      314.28      9.33 o 
  -1   8   8       85.49       81.32      5.73 o 
   0   8   8      741.30      783.44     20.94 o 
   1   8   8       76.61       73.59      7.43 o 
   2   8   8       20.83       20.62      3.33 o 
   3   8   8       30.19       29.77      4.65 o 
   4   8   8        0.00        1.83      1.54 o 
   5   8   8        0.00       -0.51      2.69 o 
   6   8   8        1.47        2.25      2.38 o 
  -8   9   8        2.59        3.52      3.50 o 
  -7   9   8        8.11       10.55      3.28 o 
  -6   9   8       10.72        9.58      3.00 o 
  -5   9   8       35.89       34.20      9.22 o 
  -4   9   8       36.10       24.24      4.75 o 
  -3   9   8      399.76      344.53      6.91 o 
  -2   9   8       16.60       17.09      3.25 o 
  -1   9   8      138.30      153.30      9.05 o 
   0   9   8      464.65      487.08     14.39 o 
   1   9   8      176.80      185.11      7.20 o 
   2   9   8      110.96      110.60     14.33 o 
   3   9   8       11.49       12.21      2.80 o 
   4   9   8      105.20      130.01     10.30 o 
   5   9   8      200.50      201.43     16.36 o 
   6   9   8        6.17        8.43      2.65 o 
  -7  10   8       24.46       13.63      4.34 o 
  -6  10   8        1.51        4.44      2.00 o 
  -5  10   8        5.99       16.86      4.36 o 
  -4  10   8       29.37       28.51      6.07 o 
  -3  10   8       23.78       25.19      6.51 o 
  -2  10   8       19.90       14.00      2.99 o 
  -1  10   8       47.77       33.96      5.63 o 
   0  10   8      353.90      367.45     10.13 o 
   1  10   8       29.85       33.19      6.39 o 
   2  10   8       48.39       37.49      7.61 o 
   3  10   8       51.96       49.90      9.52 o 
   4  10   8      162.07      165.16     15.75 o 
   5  10   8       32.32       24.58      7.96 o 
  -6  11   8       13.45        8.77      3.11 o 
  -5  11   8        5.14        6.37      2.51 o 
  -4  11   8       80.87       80.93     11.87 o 
  -3  11   8        3.52       11.22      2.90 o 
  -2  11   8        0.54        3.02      1.48 o 
  -1  11   8       35.42       42.65      6.86 o 
   0  11   8        0.17        3.07      1.69 o 
   1  11   8        0.08        2.67      1.58 o 
   2  11   8        2.36        7.76      2.43 o 
   3  11   8      145.81      169.46     11.43 o 
   4  11   8        3.89        5.91      1.94 o 
  -5  12   8        1.26        3.35      2.38 o 
  -4  12   8        0.34        3.09      1.67 o 
  -3  12   8        6.52       13.34      5.65 o 
  -2  12   8        1.06        3.57      1.49 o 
  -1  12   8        0.55        2.43      1.52 o 
   0  12   8        4.19        5.84      1.73 o 
   1  12   8        7.47        7.74      2.33 o 
   2  12   8        5.97        7.36      2.18 o 
   3  12   8       16.74       13.14      4.20 o 
  -4  13   8       12.77       13.57      4.32 o 
  -3  13   8        4.01        2.52      2.62 o 
  -2  13   8      122.85      150.09     18.69 o 
  -1  13   8       31.18       29.70      7.29 o 
   0  13   8        9.43       10.67      3.07 o 
   1  13   8        1.16        3.48      2.07 o 
   2  13   8        3.14        4.70      2.46 o 
  -1  14   8        0.80        4.45      1.38 o 
  -9   0   9       23.05       18.74     10.65 o 
  -7   0   9       34.71       20.62      7.96 o 
  -5   0   9     1686.50     1664.41    113.04 o 
  -3   0   9      863.44      820.38     35.87 o 
  -1   0   9      212.10      209.13     11.42 o 
   1   0   9       15.51       28.32      7.04 o 
   3   0   9      180.95      188.30     16.69 o 
   5   0   9       31.44       33.95      8.96 o 
   7   0   9       38.09       23.76     10.56 o 
  -9   1   9       38.78       43.28     13.76 o 
  -8   1   9       46.99       49.32      9.63 o 
  -7   1   9       89.03       94.53     14.02 o 
  -6   1   9      700.37      724.44     49.76 o 
  -5   1   9      170.26      184.25      6.04 o 
  -4   1   9      214.67      216.15      5.32 o 
  -3   1   9       60.84       59.04      2.49 o 
  -2   1   9        2.55        4.57      0.83 o 
  -1   1   9      118.14      120.89      3.71 o 
   0   1   9        4.33        2.75      0.76 o 
   1   1   9       11.07       13.80      2.06 o 
   2   1   9       16.99       13.71      1.75 o 
   3   1   9        9.46        9.77      2.04 o 
   4   1   9        0.24        3.35      2.37 o 
   5   1   9       16.26       17.56      4.04 o 
   6   1   9       10.64        7.34      3.09 o 
   7   1   9       34.96       25.10      8.41 o 
  -9   2   9       13.06       12.82      4.51 o 
  -8   2   9       32.61       28.75      5.42 o 
  -7   2   9      117.10      121.49     18.36 o 
  -6   2   9      181.39      194.76     13.16 o 
  -5   2   9       54.78       40.38      3.25 o 
  -4   2   9      726.64      684.79     22.47 o 
  -3   2   9     1342.38     1320.16     27.27 o 
  -2   2   9      330.12      346.29      8.23 o 
  -1   2   9       87.00       90.55      6.04 o 
   0   2   9       90.58       76.88      8.79 o 
   1   2   9       47.16       43.53      2.69 o 
   2   2   9        1.47        1.02      1.52 o 
   3   2   9       56.36       52.70      6.31 o 
   4   2   9       93.49       92.05     11.17 o 
   5   2   9        0.85        3.75      2.32 o 
   6   2   9        0.01        2.89      2.01 o 
   7   2   9        0.14        5.60      3.39 o 
  -9   3   9        1.41        4.86      2.73 o 
  -8   3   9        3.06        2.44      1.85 o 
  -7   3   9      199.69      220.36     11.68 o 
  -6   3   9        4.39        7.11      1.60 o 
  -5   3   9      150.44      155.76      8.72 o 
  -4   3   9       38.86       47.88      6.32 o 
  -3   3   9        0.23        1.28      0.66 o 
  -2   3   9      634.31      611.07     10.42 o 
  -1   3   9      243.37      223.93      8.41 o 
   0   3   9       19.75       21.53      3.66 o 
   1   3   9      125.45      108.66      8.44 o 
   2   3   9        8.06       10.40      2.16 o 
   3   3   9       31.84       35.47      5.03 o 
   4   3   9        0.02        2.03      1.31 o 
   5   3   9       11.91       12.73      3.21 o 
   6   3   9       31.33       24.50      6.84 o 
   7   3   9       16.93       13.86      4.60 o 
  -9   4   9        1.15        2.38      1.88 o 
  -8   4   9       18.38       19.45      5.41 o 
  -7   4   9       45.78       52.98     15.56 o 
  -6   4   9        3.57        3.87      1.62 o 
  -5   4   9      651.22      659.94     20.61 o 
  -4   4   9       83.64       70.97      7.21 o 
  -3   4   9      109.01       90.52      6.63 o 
  -2   4   9      300.70      296.56      8.71 o 
  -1   4   9        2.82        5.13      1.00 o 
   0   4   9      115.00      106.09      4.56 o 
   1   4   9      195.61      210.36      5.38 o 
   2   4   9        4.75        4.44      1.17 o 
   3   4   9       36.19       42.15      3.55 o 
   4   4   9        0.76        1.96      1.40 o 
   5   4   9      100.66      100.82     18.22 o 
   6   4   9       31.46       23.95      8.86 o 
   7   4   9        0.94        3.95      3.07 o 
  -9   5   9        2.66        2.35      2.21 o 
  -8   5   9       34.85       31.23     10.60 o 
  -7   5   9       50.52       40.97     12.66 o 
  -6   5   9       19.96       19.66      3.44 o 
  -5   5   9        6.33        5.54      1.79 o 
  -4   5   9       41.29       39.59      6.12 o 
  -3   5   9        0.39        0.36      1.08 o 
  -2   5   9       74.74       78.55      5.19 o 
  -1   5   9        4.66        4.10      1.28 o 
   0   5   9       97.77      107.54      6.59 o 
   1   5   9        6.43        5.89      1.73 o 
   2   5   9      220.04      226.52     15.36 o 
   3   5   9        0.30        3.60      2.30 o 
   4   5   9       29.45       28.56      4.67 o 
   5   5   9       49.10       40.06      9.10 o 
   6   5   9       27.24       22.30      6.25 o 
   7   5   9       20.86        9.89      6.28 o 
  -9   6   9        5.22       10.45      5.29 o 
  -8   6   9        3.43        7.53      2.99 o 
  -7   6   9      221.49      239.66     11.22 o 
  -6   6   9        5.48        6.02      1.57 o 
  -5   6   9       26.40       21.31      4.56 o 
  -4   6   9       24.66       29.27      7.18 o 
  -3   6   9      382.51      375.22     11.96 o 
  -2   6   9       68.82       73.53      5.54 o 
  -1   6   9       37.15       41.30      4.18 o 
   0   6   9       15.02       14.98      2.60 o 
   1   6   9      501.54      552.67     19.09 o 
   2   6   9       46.18       47.29      6.60 o 
   3   6   9       34.96       34.60      4.84 o 
   4   6   9       26.26       28.72      5.76 o 
   5   6   9        1.36        2.82      2.17 o 
   6   6   9        7.33        9.34      3.83 o 
  -8   7   9      105.16      122.98     16.96 o 
  -7   7   9       17.69       12.73      4.05 o 
  -6   7   9       23.10       19.08      4.90 o 
  -5   7   9       13.07        7.53      2.40 o 
  -4   7   9        5.50        1.17      2.40 o 
  -3   7   9      279.37      279.51      9.38 o 
  -2   7   9       52.89       48.96      3.59 o 
  -1   7   9       40.55       43.41      4.57 o 
   0   7   9      319.81      336.54     10.40 o 
   1   7   9       21.61       25.06      4.76 o 
   2   7   9      250.92      279.00     11.11 o 
   3   7   9      349.04      416.16     12.99 o 
   4   7   9        2.60        5.37      3.49 o 
   5   7   9      115.89      105.80      7.91 o 
   6   7   9       38.31       30.62     10.47 o 
  -8   8   9        2.36        3.38      3.70 o 
  -7   8   9       26.28       24.09     10.49 o 
  -6   8   9       52.82       49.89     14.22 o 
  -5   8   9        0.52        4.16      2.38 o 
  -4   8   9      231.43      279.81     13.87 o 
  -3   8   9        5.65        4.57      1.97 o 
  -2   8   9       31.51       42.87      7.57 o 
  -1   8   9        0.21        0.35      1.49 o 
   0   8   9      318.87      320.57     13.97 o 
   1   8   9      484.59      513.99     11.16 o 
   2   8   9      221.33      243.36     12.22 o 
   3   8   9        0.54        2.76      1.96 o 
   4   8   9       17.29       14.14      3.25 o 
   5   8   9        7.06        7.92      2.55 o 
  -7   9   9       12.75       12.13      4.75 o 
  -6   9   9       21.18       23.31      7.13 o 
  -5   9   9       55.77       65.69      7.27 o 
  -4   9   9        7.40       12.11      4.44 o 
  -3   9   9        5.24        3.45      2.68 o 
  -2   9   9      284.73      288.77      7.26 o 
  -1   9   9      160.96      165.49     10.09 o 
   0   9   9        2.82        3.71      1.61 o 
   1   9   9       20.99       18.01      3.71 o 
   2   9   9       55.75       61.28      7.57 o 
   3   9   9       81.39       87.50     10.18 o 
   4   9   9        5.89        4.89      2.68 o 
   5   9   9       13.14       13.03      3.68 o 
  -7  10   9       94.18      108.15     14.42 o 
  -6  10   9        0.05        3.12      1.82 o 
  -5  10   9        0.22        2.77      1.82 o 
  -4  10   9        3.40        8.67      2.91 o 
  -3  10   9        5.01        7.23      2.91 o 
  -2  10   9       16.13       10.93      2.41 o 
  -1  10   9        8.87       11.75      3.25 o 
   0  10   9        1.14        3.70      2.56 o 
   1  10   9       33.52       26.80      5.56 o 
   2  10   9        3.19        4.11      2.24 o 
   3  10   9       81.35       80.07     12.57 o 
   4  10   9        1.43        2.74      2.22 o 
  -6  11   9        3.05        2.28      1.94 o 
  -5  11   9       39.36       28.29      9.32 o 
  -4  11   9        0.10        4.03      2.28 o 
  -3  11   9       31.04       28.56      9.67 o 
  -2  11   9       25.82       22.51      5.67 o 
  -1  11   9        0.10       -0.95      2.27 o 
   0  11   9       46.77       42.63      9.60 o 
   1  11   9       23.23       21.79      5.27 o 
   2  11   9        4.63        8.07      2.53 o 
   3  11   9        0.57        3.15      2.44 o 
  -5  12   9       68.39       67.52     11.59 o 
  -4  12   9        0.05        1.50      1.94 o 
  -3  12   9       18.40       23.99      6.85 o 
  -2  12   9        0.40       14.43      5.76 o 
  -1  12   9      163.06      244.09     22.19 o 
   0  12   9        5.90        5.05      2.52 o 
   1  12   9       11.66       11.02      3.13 o 
   2  12   9        5.12        4.11      2.18 o 
  -3  13   9       91.81      115.21     32.68 o 
  -2  13   9        6.88        4.49      3.11 o 
  -1  13   9        0.18        4.79      2.11 o 
   0  13   9       51.93       61.44     10.37 o 
   1  13   9        8.97        9.13      5.21 o 
  -8   0  10       17.90       19.97      7.15 o 
  -6   0  10      161.27      171.18     22.08 o 
  -4   0  10      120.09      121.98      5.46 o 
  -2   0  10      207.47      220.96     15.80 o 
   0   0  10       46.91       57.03     10.12 o 
   2   0  10      136.47      166.02     14.98 o 
   4   0  10      231.51      238.44     11.00 o 
   6   0  10      129.10      130.09     20.12 o 
  -9   1  10        2.85        0.89      2.87 o 
  -8   1  10       82.41       79.91     18.23 o 
  -7   1  10      106.18      107.05     17.05 o 
  -6   1  10        1.15        0.78      2.44 o 
  -5   1  10        1.28        2.07      1.16 o 
  -4   1  10      152.38      139.64      4.02 o 
  -3   1  10      694.98      725.43     11.66 o 
  -2   1  10      113.25      103.24      4.02 o 
  -1   1  10       63.70       39.34     10.66 o 
   0   1  10       48.80       47.66      3.06 o 
   1   1  10       87.82      105.20      9.44 o 
   2   1  10      159.10      155.88     13.20 o 
   3   1  10      236.10      272.69     13.53 o 
   4   1  10       10.12       10.29      3.60 o 
   5   1  10       16.80       17.59      4.14 o 
   6   1  10       99.04       62.23     16.96 o 
   7   1  10        5.03        6.05      2.79 o 
  -9   2  10       21.31       22.14      8.48 o 
  -8   2  10       23.72       24.96      6.65 o 
  -7   2  10        0.19        2.47      2.17 o 
  -6   2  10       11.14        5.94      1.74 o 
  -5   2  10       11.17        7.99      1.68 o 
  -4   2  10       66.81       57.24      4.37 o 
  -3   2  10      523.21      533.58     15.79 o 
  -2   2  10      666.22      710.78     12.59 o 
  -1   2  10       66.06       65.89      6.73 o 
   0   2  10       43.33       39.77      5.15 o 
   1   2  10      107.22      113.98      5.56 o 
   2   2  10       10.30        9.37      2.52 o 
   3   2  10        0.95        4.21      1.80 o 
   4   2  10      153.93      149.99      8.92 o 
   5   2  10        2.30        5.13      2.52 o 
   6   2  10       12.58       11.38      4.46 o 
  -9   3  10        5.74        9.40      3.30 o 
  -8   3  10        0.55        3.57      1.80 o 
  -7   3  10       10.56       11.96      5.21 o 
  -6   3  10       81.35       83.37     10.51 o 
  -5   3  10      145.45      140.74      8.02 o 
  -4   3  10     1030.88     1052.66     30.03 o 
  -3   3  10      534.31      570.67     12.15 o 
  -2   3  10       21.34       25.24      3.46 o 
  -1   3  10      300.21      312.54     11.71 o 
   0   3  10      296.88      306.75     10.70 o 
   1   3  10        1.51        2.72      1.41 o 
   2   3  10        2.08        2.62      1.01 o 
   3   3  10       11.45       15.94      3.82 o 
   4   3  10       46.04       44.66      8.45 o 
   5   3  10       94.28       81.14     16.93 o 
   6   3  10        8.25        9.24      3.35 o 
  -9   4  10        0.07        2.95      3.12 o 
  -8   4  10        0.98        3.16      7.06 o 
  -7   4  10       46.60       52.44     15.07 o 
  -6   4  10        3.83        4.43      1.55 o 
  -5   4  10        8.50        8.55      1.72 o 
  -4   4  10      114.35       84.88      6.98 o 
  -3   4  10      580.56      604.05     12.72 o 
  -2   4  10      583.11      566.24     20.17 o 
  -1   4  10      537.10      556.92     15.98 o 
   0   4  10       96.45       95.75      5.27 o 
   1   4  10       80.40       85.53      5.90 o 
   2   4  10      118.27      124.87      8.58 o 
   3   4  10        2.70        4.00      2.11 o 
   4   4  10       93.50      101.93     14.73 o 
   5   4  10       95.35      109.54     15.52 o 
   6   4  10       92.17       70.88     22.50 o 
  -8   5  10        8.39       11.93      4.06 o 
  -7   5  10        0.02        3.29      1.98 o 
  -6   5  10      114.87      112.83      6.75 o 
  -5   5  10      221.17      199.30      8.26 o 
  -4   5  10       33.65       29.87      5.91 o 
  -3   5  10        9.74        9.95      2.16 o 
  -2   5  10       36.05       27.99      4.50 o 
  -1   5  10       44.69       42.69      6.69 o 
   0   5  10      156.79      173.35      7.30 o 
   1   5  10      210.04      231.82     10.79 o 
   2   5  10       23.40       28.26      5.29 o 
   3   5  10        9.79        9.27      2.87 o 
   4   5  10      141.22      139.51     18.53 o 
   5   5  10       16.68       19.77      6.74 o 
   6   5  10       33.88       22.76      9.94 o 
  -8   6  10       20.40       23.95      7.67 o 
  -7   6  10       42.28       34.43      8.14 o 
  -6   6  10       16.44       13.12      4.01 o 
  -5   6  10       13.91       19.91      3.85 o 
  -4   6  10       45.73       37.40      7.11 o 
  -3   6  10        9.35       13.47      3.19 o 
  -2   6  10        5.87        4.65      0.99 o 
  -1   6  10       42.62       42.31      7.84 o 
   0   6  10      102.50       99.41      7.75 o 
   1   6  10      194.63      194.77     10.69 o 
   2   6  10      288.60      305.53     10.06 o 
   3   6  10      188.94      206.48     10.19 o 
   4   6  10       46.70       43.70      7.28 o 
   5   6  10        3.34        3.03      3.56 o 
   6   6  10       83.53       53.54     19.72 o 
  -8   7  10        0.31        1.50      3.16 o 
  -7   7  10       49.66       41.08     14.32 o 
  -6   7  10       24.33       35.78      8.85 o 
  -5   7  10       54.97       50.54      9.05 o 
  -4   7  10       16.80       16.38      4.28 o 
  -3   7  10        5.84        4.18      2.02 o 
  -2   7  10        3.01        5.00      1.48 o 
  -1   7  10      361.97      376.55     14.98 o 
   0   7  10      500.60      535.88     11.75 o 
   1   7  10       18.40       11.60      2.46 o 
   2   7  10        0.20        2.17      2.66 o 
   3   7  10       93.13       95.72      7.27 o 
   4   7  10        9.82       11.17      3.67 o 
   5   7  10        4.14        4.60      2.43 o 
  -7   8  10        4.81        7.89      3.29 o 
  -6   8  10        0.93        3.91      2.22 o 
  -5   8  10        0.01        1.81      2.05 o 
  -4   8  10        0.00        3.79      2.42 o 
  -3   8  10       84.76       77.84      6.19 o 
  -2   8  10       87.39       89.55      5.49 o 
  -1   8  10       44.23       39.68      6.67 o 
   0   8  10       83.54       73.09      8.01 o 
   1   8  10      146.22      149.28     10.28 o 
   2   8  10      479.05      541.52     16.89 o 
   3   8  10        2.22        3.57      2.16 o 
   4   8  10        9.98        6.42      2.85 o 
   5   8  10       33.47       23.79      8.53 o 
  -7   9  10        0.40        4.05      3.56 o 
  -6   9  10        0.07        2.42      1.48 o 
  -5   9  10        7.08        7.91      3.40 o 
  -4   9  10       12.22        5.97      2.67 o 
  -3   9  10       72.80       56.96     17.38 o 
  -2   9  10       12.57        6.52      1.71 o 
  -1   9  10      252.83      252.05      9.32 o 
   0   9  10        8.59       11.54      3.28 o 
   1   9  10        9.67        8.56      2.88 o 
   2   9  10      170.42      183.01     11.54 o 
   3   9  10      107.37      117.85     13.75 o 
   4   9  10       31.05       32.50      7.25 o 
  -6  10  10       10.74        4.45      2.00 o 
  -5  10  10       30.57       27.18      7.89 o 
  -4  10  10        1.73        4.26      2.32 o 
  -3  10  10       33.07       47.18     17.48 o 
  -2  10  10       18.81       19.06      6.91 o 
  -1  10  10        4.06        9.25      3.41 o 
   0  10  10        8.84        4.82      2.06 o 
   1  10  10       27.35       19.78      3.86 o 
   2  10  10      172.08      148.22     18.61 o 
   3  10  10       40.28       27.06      8.15 o 
  -5  11  10        0.69        5.25      3.38 o 
  -4  11  10       20.23       13.76      6.84 o 
  -3  11  10        7.51        7.70      4.55 o 
  -2  11  10       39.59       37.59     13.09 o 
  -1  11  10        8.32        9.44      2.94 o 
   0  11  10        0.15        1.32      2.11 o 
   1  11  10       25.06       17.07      5.52 o 
   2  11  10       13.39       10.64      2.95 o 
  -3  12  10        3.26        8.37      3.91 o 
  -2  12  10        4.73        5.85      3.71 o 
  -1  12  10        5.55        5.10      2.42 o 
   0  12  10        9.76        6.98      2.26 o 
   1  12  10        0.15        0.06      2.18 o 
  -9   0  11       32.01       15.91     12.06 o 
  -7   0  11      128.92      137.80     37.50 o 
  -5   0  11        5.75        3.56      2.24 o 
  -3   0  11     1094.80     1138.19     53.27 o 
  -1   0  11      280.85      303.69     17.36 o 
   1   0  11      226.10      262.13     13.47 o 
   3   0  11        1.02        6.62      3.90 o 
   5   0  11       51.85       46.03     12.69 o 
  -9   1  11        6.07        6.33      2.53 o 
  -8   1  11       69.13       82.14     22.27 o 
  -7   1  11       32.40       36.61      9.53 o 
  -6   1  11       27.38       31.12      7.21 o 
  -5   1  11        0.17        2.54      1.67 o 
  -4   1  11      396.12      412.92     12.07 o 
  -3   1  11       25.65       25.21      3.32 o 
  -2   1  11      238.79      263.60      9.89 o 
  -1   1  11       37.19       35.88      2.31 o 
   0   1  11        5.99        5.55      2.05 o 
   1   1  11       16.85       16.22      3.16 o 
   2   1  11        2.06        6.09      1.90 o 
   3   1  11        0.89        4.28      2.28 o 
   4   1  11        7.62        9.37      3.01 o 
   5   1  11        0.04        2.92      2.71 o 
   6   1  11        1.61        4.97      2.72 o 
  -8   2  11      114.27      121.61     14.65 o 
  -7   2  11       24.52       22.99      4.96 o 
  -6   2  11       11.42        7.83      2.51 o 
  -5   2  11      177.34      181.47      9.83 o 
  -4   2  11      227.07      252.00      8.72 o 
  -3   2  11       61.38       47.97      4.46 o 
  -2   2  11      307.38      316.45     11.64 o 
  -1   2  11      923.19      966.83     28.02 o 
   0   2  11       85.79       95.74     12.24 o 
   1   2  11       20.36       24.34      4.10 o 
   2   2  11       12.60       15.41      3.00 o 
   3   2  11       10.42       11.34      3.37 o 
   4   2  11        0.01        0.44      3.06 o 
   5   2  11       17.76       17.83      4.14 o 
   6   2  11       39.06       34.88      9.85 o 
  -8   3  11        7.70        5.08      2.48 o 
  -7   3  11        0.01        4.34      2.38 o 
  -6   3  11        1.84        5.06      2.42 o 
  -5   3  11      183.61      184.95      6.12 o 
  -4   3  11       29.51       35.61      7.65 o 
  -3   3  11      173.10      164.66      5.98 o 
  -2   3  11       20.20       16.19      2.97 o 
  -1   3  11        4.90        8.06      1.88 o 
   0   3  11      514.96      541.70     13.85 o 
   1   3  11      133.02      130.53     10.23 o 
   2   3  11        0.00        1.00      1.67 o 
   3   3  11       11.97       15.08      3.18 o 
   4   3  11        3.66        6.84      2.61 o 
   5   3  11       20.42       16.95      5.34 o 
   6   3  11        0.21        4.02      1.91 o 
  -8   4  11        5.87        8.63      3.30 o 
  -7   4  11        3.46        5.30      2.69 o 
  -6   4  11       35.16       32.58      8.01 o 
  -5   4  11       94.10       86.42      7.43 o 
  -4   4  11        1.45        2.21      1.53 o 
  -3   4  11      389.83      365.51     13.77 o 
  -2   4  11       79.60       63.28      6.62 o 
  -1   4  11       89.63       75.56      6.90 o 
   0   4  11       63.64       54.09      7.31 o 
   1   4  11       17.33       18.49      3.74 o 
   2   4  11       62.61       69.66     10.50 o 
   3   4  11       50.44       54.11     10.80 o 
   4   4  11        4.62        7.96      3.38 o 
   5   4  11        2.96        6.36      3.14 o 
  -8   5  11        1.54        1.68      1.79 o 
  -7   5  11        2.15        7.12      2.69 o 
  -6   5  11       32.84       26.78     11.15 o 
  -5   5  11        0.27        2.78      5.69 o 
  -4   5  11        6.65        5.86      2.02 o 
  -3   5  11       17.75       16.77      3.95 o 
  -2   5  11        3.87        5.84      1.74 o 
  -1   5  11        0.83       -0.49      2.90 o 
   0   5  11        2.28        3.37      1.58 o 
   1   5  11        1.10        1.85      1.66 o 
   2   5  11       34.83       35.01      7.61 o 
   3   5  11        1.59        3.84      3.29 o 
   4   5  11      143.34      147.08     10.78 o 
   5   5  11        3.63        4.63      3.91 o 
  -7   6  11       18.07       18.92      7.80 o 
  -6   6  11        0.02        1.75      2.79 o 
  -5   6  11      224.70      229.04     11.67 o 
  -4   6  11        4.00        5.90      2.34 o 
  -3   6  11        5.70        3.74      2.92 o 
  -2   6  11       34.29       41.12      7.05 o 
  -1   6  11      205.00      206.67     10.17 o 
   0   6  11       44.68       38.72      6.13 o 
   1   6  11       26.89       27.00      5.07 o 
   2   6  11       13.09       11.27      3.15 o 
   3   6  11      113.37      110.76     11.14 o 
   4   6  11        1.10        2.48      2.53 o 
   5   6  11       15.61       10.28      5.48 o 
  -7   7  11        5.54        8.21      4.52 o 
  -6   7  11      149.97      192.77      8.78 o 
  -5   7  11        0.40        4.76      2.41 o 
  -4   7  11        7.69        2.92      3.06 o 
  -3   7  11        0.55       -1.48      7.89 o 
  -2   7  11        2.40        2.81      1.56 o 
  -1   7  11       77.08       76.31      7.20 o 
   0   7  11       31.64       27.95      5.70 o 
   1   7  11        1.47        3.46      1.95 o 
   2   7  11      118.13      118.58     10.44 o 
   3   7  11        1.24        3.64      2.06 o 
   4   7  11      172.84      175.89     17.63 o 
  -6   8  11        2.40        3.49      1.60 o 
  -5   8  11       18.31       19.27      9.98 o 
  -4   8  11      101.17      117.53     12.24 o 
  -3   8  11        0.14        1.76      3.81 o 
  -2   8  11      229.68      265.84     16.53 o 
  -1   8  11        0.02        2.43      2.30 o 
   0   8  11       11.97       12.66      2.94 o 
   1   8  11        2.12        3.84      1.55 o 
   2   8  11      111.98       89.81     17.92 o 
   3   8  11      164.38      176.16     22.61 o 
   4   8  11      120.91      116.45     19.03 o 
  -6   9  11       14.27       11.17      3.10 o 
  -5   9  11       52.21       49.45     22.23 o 
  -4   9  11       35.71       37.00     11.10 o 
  -3   9  11       79.83       70.41     23.11 o 
  -2   9  11       13.48       15.06     12.87 o 
  -1   9  11        3.49        4.51      1.73 o 
   0   9  11       58.56       48.27      9.53 o 
   1   9  11       70.78       58.83     10.39 o 
   2   9  11        3.62        3.07      2.40 o 
   3   9  11        6.85        6.21      3.80 o 
  -5  10  11       85.89       65.63     29.58 o 
  -4  10  11        0.13        5.40      6.77 o 
  -3  10  11       16.50       11.63      7.25 o 
  -2  10  11        4.00        7.23      3.92 o 
  -1  10  11        4.42        2.81      2.85 o 
   0  10  11        7.44        6.92      2.33 o 
   1  10  11        0.13        3.01      1.75 o 
   2  10  11        1.07        2.56      2.47 o 
  -3  11  11       10.21       10.64      5.31 o 
  -2  11  11        1.59        3.97      2.31 o 
  -1  11  11       28.36       19.48      6.71 o 
   0  11  11       21.65       18.07      4.86 o 
   1  11  11        3.42        3.00      1.84 o 
  -8   0  12      167.20      222.35     12.78 o 
  -6   0  12       42.17       45.39     11.79 o 
  -4   0  12        1.90        0.24      1.82 o 
  -2   0  12       23.93       29.28      8.51 o 
   0   0  12      124.34      130.25     18.95 o 
   2   0  12        5.26        8.54      7.65 o 
   4   0  12       70.55       51.00     17.42 o 
  -8   1  12       44.34       22.23      8.56 o 
  -7   1  12        5.36        4.92      2.48 o 
  -6   1  12      135.57      169.93     10.47 o 
  -5   1  12       90.50       87.94      8.09 o 
  -4   1  12        1.62        2.94      1.64 o 
  -3   1  12        2.58        3.38      1.59 o 
  -2   1  12       36.61       26.54      4.70 o 
  -1   1  12      161.22      165.26      8.26 o 
   0   1  12       73.86       68.98     12.25 o 
   1   1  12       99.98       99.02      5.94 o 
   2   1  12        2.23        2.09      2.00 o 
   3   1  12       72.67       57.77     13.98 o 
   4   1  12       14.68        8.75      2.51 o 
   5   1  12       36.90       32.61      9.60 o 
  -8   2  12       17.57       15.28      5.01 o 
  -7   2  12       10.03       18.93      7.22 o 
  -6   2  12       38.79       43.54      8.47 o 
  -5   2  12        0.57        0.50      1.95 o 
  -4   2  12        0.79        1.00      1.94 o 
  -3   2  12       67.82       63.87      5.50 o 
  -2   2  12        6.34        8.23      2.00 o 
  -1   2  12      528.10      578.54     12.52 o 
   0   2  12      380.10      435.02     14.60 o 
   1   2  12        5.71        4.40      2.15 o 
   2   2  12       68.39       62.02     11.04 o 
   3   2  12       41.40       44.86      8.91 o 
   4   2  12        0.39        2.37      1.97 o 
   5   2  12       11.11       11.00      3.51 o 
  -8   3  12       60.35       61.17     12.82 o 
  -7   3  12        7.17        9.05      3.64 o 
  -6   3  12        0.07        2.43      1.82 o 
  -5   3  12        8.83       16.40      5.44 o 
  -4   3  12       46.12       38.02      9.86 o 
  -3   3  12       32.28       21.39      5.79 o 
  -2   3  12      687.81      718.96     18.21 o 
  -1   3  12       59.44       60.35      9.99 o 
   0   3  12       63.14       62.86      8.49 o 
   1   3  12      287.26      325.66      9.94 o 
   2   3  12      200.57      221.24     14.52 o 
   3   3  12        1.93        1.47      2.40 o 
   4   3  12       13.44       17.46      3.92 o 
   5   3  12       18.96       16.39      5.83 o 
  -7   4  12        5.71        4.98      3.00 o 
  -6   4  12       18.41       13.62      3.90 o 
  -5   4  12       68.82       77.91     43.10 o 
  -4   4  12        0.26        2.30      3.33 o 
  -3   4  12       45.90       30.76     10.24 o 
  -2   4  12       39.22       32.21      5.98 o 
  -1   4  12      384.30      408.68     16.86 o 
   0   4  12      354.19      373.79     14.99 o 
   1   4  12      275.91      265.03     14.09 o 
   2   4  12       11.87       17.22      4.56 o 
   3   4  12       64.49       64.81     14.28 o 
   4   4  12       70.85       57.10     15.84 o 
  -7   5  12       30.66       21.13      6.74 o 
  -6   5  12        2.79       11.92      7.49 o 
  -5   5  12        0.20        2.57      1.61 o 
  -4   5  12       51.31       37.57     12.21 o 
  -3   5  12       73.76       56.78     16.21 o 
  -2   5  12       20.40       15.07      4.17 o 
  -1   5  12       26.44       26.27      5.43 o 
   0   5  12       12.31       11.28      3.12 o 
   1   5  12        0.00        1.64      1.95 o 
   2   5  12      187.05      207.38     16.88 o 
   3   5  12      105.77       86.17     14.49 o 
   4   5  12        0.01        3.95      2.28 o 
  -7   6  12       27.36       17.24      9.06 o 
  -6   6  12       57.13       61.62     34.61 o 
  -5   6  12       21.89       21.81      8.20 o 
  -4   6  12       20.87       12.56      7.18 o 
  -3   6  12       10.82       15.26      6.16 o 
  -2   6  12        2.09        5.39      3.33 o 
  -1   6  12        8.69       10.35      2.72 o 
   0   6  12        0.21        2.25      2.11 o 
   1   6  12        9.99       10.73      3.20 o 
   2   6  12      102.61       99.09      8.79 o 
   3   6  12      124.97      110.24     13.64 o 
   4   6  12       68.03       37.70     13.33 o 
  -6   7  12       25.45       17.06     16.23 o 
  -5   7  12       61.74       58.82     26.74 o 
  -4   7  12       32.39       35.49     14.86 o 
  -3   7  12       53.84       43.14     12.16 o 
  -2   7  12        8.20        4.89      2.72 o 
  -1   7  12        0.21        0.69      1.41 o 
   0   7  12        7.21        6.33      3.58 o 
   1   7  12      131.30      133.02     18.45 o 
   2   7  12       96.01       81.39     15.65 o 
   3   7  12        0.35        1.61      2.43 o 
  -6   8  12       88.43       99.21     73.21 o 
  -5   8  12        6.33        5.16      2.90 o 
  -4   8  12        1.03        4.75      8.88 o 
  -3   8  12        0.23       -0.60      3.79 o 
  -2   8  12        0.33        3.53      1.99 o 
  -1   8  12        9.71       10.17      3.31 o 
   0   8  12       55.35       55.78     12.81 o 
   1   8  12       97.79       75.17     21.93 o 
   2   8  12        8.69        5.61      3.42 o 
  -5   9  12        2.12        4.06      3.75 o 
  -4   9  12       11.88       12.71      7.02 o 
  -3   9  12        2.30        2.01      3.21 o 
  -2   9  12       11.77       10.61      5.39 o 
  -1   9  12       50.02       35.18     10.47 o 
   0   9  12        8.53        5.97      1.98 o 
   1   9  12       54.45       38.14      9.92 o 
   2   9  12        3.22        5.59      2.75 o 
  -3  10  12       16.35       10.58     10.56 o 
  -2  10  12        0.88        3.12      2.44 o 
  -1  10  12       39.39       32.42     11.40 o 
   0  10  12       11.40        9.07      2.74 o 
  -7   0  13       23.76       14.10      7.78 o 
  -3   0  13       20.14       15.24     10.96 o 
  -1   0  13      370.97      397.06     16.19 o 
   1   0  13       31.85       30.79      8.04 o 
   3   0  13      128.25      136.02     35.54 o 
  -7   1  13       10.83        5.63      3.46 o 
  -6   1  13      183.45      223.25     19.66 o 
  -5   1  13        7.85       10.87     12.75 o 
  -4   1  13       20.47       22.10      9.51 o 
  -3   1  13       57.02       55.58      6.85 o 
  -2   1  13      106.01      108.63      8.45 o 
  -1   1  13        1.62        3.83      1.84 o 
   0   1  13      114.81      121.93     12.13 o 
   1   1  13       12.42       15.06      4.68 o 
   2   1  13        6.68        8.02      3.68 o 
   3   1  13        3.25        4.70      3.29 o 
   4   1  13        8.01        8.32      2.53 o 
  -7   2  13        8.74        7.96      5.18 o 
  -6   2  13       83.63       50.45     16.46 o 
  -5   2  13       11.97       21.72      8.23 o 
  -4   2  13        2.18       -0.34      6.19 o 
  -3   2  13      129.79      154.83      8.08 o 
  -2   2  13      101.54       99.02      6.83 o 
  -1   2  13       64.13       58.48     12.11 o 
   0   2  13       39.52       35.85      7.44 o 
   1   2  13      433.29      530.25     13.78 o 
   2   2  13       11.36       13.97      5.07 o 
   3   2  13        1.89        6.00      2.53 o 
   4   2  13        0.00        5.14      3.10 o 
  -7   3  13       30.41       33.91     17.69 o 
  -6   3  13        3.14        6.15      4.12 o 
  -5   3  13        8.40       13.99      5.76 o 
  -4   3  13        3.33        7.20      3.88 o 
  -3   3  13      106.11       81.32     15.93 o 
  -2   3  13       45.44       46.26      6.75 o 
  -1   3  13       93.71       75.69      8.78 o 
   0   3  13       55.56       48.36     11.57 o 
   1   3  13        4.40        5.16      1.80 o 
   2   3  13      229.45      260.77     25.93 o 
   3   3  13       54.50       39.94     12.23 o 
   4   3  13        0.45        3.38      2.17 o 
  -7   4  13      231.33      272.22     43.04 o 
  -6   4  13        5.17        6.34      9.50 o 
  -5   4  13        8.99       18.92      8.38 o 
  -4   4  13       31.36       24.51      9.50 o 
  -3   4  13       48.68       39.30     13.52 o 
  -2   4  13        1.86        5.87      3.00 o 
  -1   4  13      147.33      147.16      9.24 o 
   0   4  13       25.40       21.44      5.75 o 
   1   4  13       45.89       45.44      7.92 o 
   2   4  13        0.03        1.67      2.23 o 
   3   4  13       28.32       26.52      6.30 o 
  -6   5  13        4.06        3.99      6.59 o 
  -5   5  13       35.24       49.87     21.34 o 
  -4   5  13       24.04       15.25      8.44 o 
  -3   5  13       12.90       16.41      6.81 o 
  -2   5  13        0.96        1.29      2.19 o 
  -1   5  13       47.62       38.80      8.29 o 
   0   5  13        1.39        4.24      1.76 o 
   1   5  13        1.37        1.97      2.26 o 
   2   5  13       15.43       17.83      4.62 o 
   3   5  13        0.87        1.12      2.00 o 
  -6   6  13        0.67        3.68      6.07 o 
  -5   6  13        8.66       11.92      7.91 o 
  -4   6  13        3.37        0.91      3.05 o 
  -3   6  13       95.67       65.84     23.20 o 
  -2   6  13        4.97        6.30      3.20 o 
  -1   6  13        6.34        5.53      3.15 o 
   0   6  13       12.30       11.34      3.22 o 
   1   6  13       66.90       46.95     11.29 o 
   2   6  13       15.34       13.83      4.09 o 
  -5   7  13       39.46       40.64     21.97 o 
  -4   7  13      121.86      176.72     22.19 o 
  -3   7  13        6.63       12.96      5.39 o 
  -2   7  13        0.00       -1.04      3.94 o 
  -1   7  13        7.05        7.94      4.60 o 
   0   7  13        0.54        1.95      1.88 o 
   1   7  13       17.81       14.69      4.26 o 
   2   7  13       14.99       10.02      4.06 o 
  -4   8  13       20.58       18.01     11.63 o 
  -3   8  13        1.04        1.30      3.37 o 
  -2   8  13       86.12       61.57     25.74 o 
  -1   8  13        6.74       10.18      4.09 o 
   0   8  13      124.05      146.83     29.12 o 
   1   8  13        1.70        3.74      2.29 o 
  -2   9  13       42.30       27.68     10.94 o 
  -1   9  13       49.63       30.46     26.52 o 
  -4   0  14       83.76       75.22     44.02 o 
  -2   0  14        5.68        5.36      3.02 o 
   0   0  14        8.18       12.41      4.93 o 
   2   0  14       41.72       32.99     19.28 o 
  -5   1  14        0.24        1.32      5.00 o 
  -4   1  14       80.84       60.97     27.36 o 
  -3   1  14       51.24       45.81     16.61 o 
  -2   1  14        4.02        3.18      2.68 o 
  -1   1  14       17.46       12.91      3.75 o 
   0   1  14        2.81        4.32      2.67 o 
   1   1  14       16.58       13.04      4.48 o 
   2   1  14       42.74       42.07     11.52 o 
   3   1  14       64.50       57.05     17.27 o 
  -6   2  14       13.29       12.19      7.02 o 
  -5   2  14        2.61       16.23     10.15 o 
  -4   2  14       28.09       31.63     15.98 o 
  -3   2  14        8.90        5.57      5.31 o 
  -2   2  14       11.13        9.54      3.69 o 
  -1   2  14       64.72       53.78     11.69 o 
   0   2  14        0.17        3.37      2.20 o 
   1   2  14      208.39      223.71     17.77 o 
   2   2  14      143.14      150.86     17.69 o 
  -6   3  14       43.89       36.20     23.31 o 
  -5   3  14       20.97       23.02     14.66 o 
  -4   3  14        0.22       -1.55      7.80 o 
  -3   3  14        5.95       11.95      5.94 o 
  -2   3  14       11.90       11.61      5.76 o 
  -1   3  14        1.43        3.32      2.19 o 
   0   3  14      257.09      254.19     18.59 o 
   1   3  14        7.51        8.04      4.10 o 
   2   3  14       64.60       42.60     13.74 o 
  -5   4  14        8.62       17.77     11.36 o 
  -4   4  14       44.32       42.90     17.82 o 
  -3   4  14       58.71       56.46     11.86 o 
  -2   4  14        0.66        3.79      4.67 o 
  -1   4  14       42.23       29.97     13.74 o 
   0   4  14        1.71        4.43      2.62 o 
   1   4  14      126.02      112.53     11.70 o 
   2   4  14      128.43      107.38     16.68 o 
  -5   5  14        6.87        4.82      8.43 o 
  -4   5  14        0.97        7.26      5.07 o 
  -3   5  14        1.60        5.94      3.30 o 
  -2   5  14        4.27        4.57      3.76 o 
  -1   5  14        8.83        6.41      2.85 o 
   0   5  14        7.30        8.35      3.08 o 
   1   5  14       31.47       26.35      9.73 o 
  -4   6  14       47.84       48.12     30.86 o 
  -3   6  14        6.52        8.07      3.72 o 
  -2   6  14        6.52        6.99      3.62 o 
  -1   6  14        2.57        7.01      7.27 o 
   0   6  14        0.80        2.73      1.64 o 
  -3   7  14       51.05       29.59     16.35 o 
  -2   7  14       32.91       35.09     13.43 o 
  -1   7  14       37.69       25.31     12.03 o 
  -3   0  15      101.96       80.83     46.42 o 
  -1   0  15       38.87       23.74     13.86 o 
   1   0  15       89.91       97.68     18.94 o 
  -4   1  15      205.57      276.44     31.82 o 
  -3   1  15        1.27        5.67      4.17 o 
  -2   1  15       23.25       21.76      9.83 o 
  -1   1  15       61.54       34.17     16.69 o 
   0   1  15       17.38       11.73      3.83 o 
   1   1  15        0.25        2.86      1.87 o 
  -4   2  15        8.81        6.34      8.50 o 
  -3   2  15        1.02        6.41      5.94 o 
  -2   2  15       14.94       22.15     12.15 o 
  -1   2  15       60.01       75.33     20.77 o 
   0   2  15       13.31        6.51      3.57 o 
  -4   3  15       10.79        4.91      3.25 o 
  -3   3  15       33.47       31.38     25.91 o 
  -2   3  15        0.31        2.03      1.86 o 
  -1   3  15       49.43       33.27     16.50 o 
   0   3  15       26.24       18.32      7.25 o 
  -3   4  15        1.89        4.66      7.37 o 
  -2   4  15       17.00       11.04      6.79 o 
  -1   4  15        5.49       -0.46      4.27 o 
                                                 
